# Supplementary material for: Diaqua­bis­[N-(pyridin-4-yl)isonicotin­amide-κN]bis­(thio­cyanato-κN)cobalt(II)
Source: Acta Crystallogr Sect E Struct Rep Online. 2012 Jun 2;68(Pt 7):m867. doi: 10.1107/S1600536812024105 (PMC3393148; doi:10.1107/S1600536812024105)
Supplement: Supplementary file 1 [file e-68-0m867-sup1.cif]

##############################################################################
#                                                                            #
# This CIF contains the data in a paper accepted for publication in          #
# Acta Crystallographica Section E. It conforms to the requirements of       #
# Notes for Authors for Acta Crystallographica Section E, and has been       #
# peer reviewed under the auspices of the IUCr Commission on Journals.       #
#                                                                            #
# Full details of the Crystallographic Information File format               #
# are given in the paper "The Crystallographic Information File (CIF):       #
# a New Standard Archive File for Crystallography" by S. R. Hall, F. H.      #
# Allen and I. D. Brown [Acta Cryst. (1991), A47, 655-685].                  #
#                                                                            #
# The current version of the core CIF dictionary is obtainable from          #
# ftp://ftp.iucr.org/pub/cif_core.dic.                                       #
#                                                                            #
# Software is freely available for graphical display of the structure(s)     #
# in this CIF. For information consult the CIF software page                 #
# http://www.iucr.org/resources/cif/software.                                #
#                                                                            #
# This file may be used for bona fide research purposes within the           #
# scientific community so long as proper attribution is given to the journal # 
# article from which it was obtained.                                        #
#                                                                            #
##############################################################################
data_I
_audit_creation_method     SHELXL-97
_chemical_name_systematic
;
Diaquabis[<i>N</i>-(pyridin-4-yl)isonicotinamide-
\k<i>N</i>]bis(thiocyanato-\k<i>N</i>)cobalt(II)
;
_chemical_name_common     ?
_chemical_formula_moiety     'C24 H22 Co N8 O4 S2'
_chemical_formula_sum     'C24 H22 Co N8 O4 S2'
_chemical_formula_iupac     '[Co (N C S)2 (C11 H9 N3 O)2 (H2 O)2]'
_chemical_formula_weight     609.55
_chemical_melting_point     ?
_symmetry_cell_setting     triclinic
_symmetry_space_group_name_H-M     'P -1'
loop_
    _symmetry_equiv_pos_as_xyz
    'x, y, z'
    '-x, -y, -z'
_cell_length_a     7.0651(4)
_cell_length_b     9.3943(5)
_cell_length_c     10.5943(6)
_cell_angle_alpha     81.4330(10)
_cell_angle_beta     76.3430(10)
_cell_angle_gamma     71.6970(10)
_cell_volume     646.58(6)
_cell_formula_units_Z     1
_cell_measurement_reflns_used     7965
_cell_measurement_theta_min     2.29
_cell_measurement_theta_max     25.27
_cell_measurement_temperature     173(2)
_exptl_crystal_description     prism
_exptl_crystal_colour     pink
_exptl_crystal_size_max     0.30
_exptl_crystal_size_mid     0.19
_exptl_crystal_size_min     0.16
_exptl_crystal_density_diffrn     1.565
_exptl_crystal_density_meas     ?
_exptl_crystal_density_method     'not measured'
_exptl_crystal_F_000     313
_exptl_absorpt_coefficient_mu     0.874
_exptl_absorpt_correction_type     multi-scan
_exptl_absorpt_process_details     '(SADABS; Sheldrick, 1996)'
_exptl_absorpt_correction_T_min     0.7783
_exptl_absorpt_correction_T_max     0.8728
_exptl_special_details
;
REM Highest difference peak 1.065, 1.00 \%A from N2
;
_diffrn_ambient_temperature     173(2)
_diffrn_radiation_type     MoK\a
_diffrn_radiation_wavelength     0.71073
_diffrn_radiation_source     'fine-focus sealed tube'
_diffrn_radiation_monochromator     graphite
_diffrn_measurement_device_type     'Bruker APEXII CCD'
_diffrn_measurement_method     '\f and \w scans'
_diffrn_detector_area_resol_mean     ?
_diffrn_reflns_number     10537
_diffrn_reflns_av_R_equivalents     0.0211
_diffrn_reflns_av_sigmaI/netI     0.0162
_diffrn_reflns_theta_min     1.98
_diffrn_reflns_theta_max     25.27
_diffrn_reflns_theta_full     25.00
_diffrn_measured_fraction_theta_max     0.999
_diffrn_measured_fraction_theta_full     1.000
_diffrn_reflns_limit_h_min     -8
_diffrn_reflns_limit_h_max     8
_diffrn_reflns_limit_k_min     -11
_diffrn_reflns_limit_k_max     11
_diffrn_reflns_limit_l_min     -12
_diffrn_reflns_limit_l_max     12
_refine_special_details
;
Refinement of <i>F</i>^2^ against ALL reflections. The weighted <i>R</i>-factor
<i>wR</i> and goodness of fit <i>S</i> are based on <i>F</i>^2^, conventional
<i>R</i>-factors <i>R</i> are based on <i>F</i>, with <i>F</i> set to zero for
negative <i>F</i>^2^. The threshold expression of <i>F</i>^2^ >
\s(<i>F</i>^2^) is used only for calculating <i>R</i>-factors(gt) <i>etc</i>.
and is not relevant to the choice of reflections for refinement.
<i>R</i>-factors based on <i>F</i>^2^ are statistically about twice as large
as those based on <i>F</i>, and <i>R</i>- factors based on ALL data will be
even larger.
;
_reflns_number_total     2348
_reflns_number_gt     2224
_reflns_threshold_expression     I>2\s(I)
_refine_ls_structure_factor_coef     Fsqd
_refine_ls_matrix_type     full
_refine_ls_R_factor_all     0.0324
_refine_ls_R_factor_gt     0.0305
_refine_ls_wR_factor_gt     0.0769
_refine_ls_wR_factor_ref     0.0786
_refine_ls_goodness_of_fit_ref     1.056
_refine_ls_restrained_S_all     1.056
_refine_ls_number_reflns     2348
_refine_ls_number_parameters     187
_refine_ls_number_restraints     4
_refine_ls_hydrogen_treatment     mixed
_refine_ls_weighting_scheme     calc
_refine_ls_weighting_details
         'calc w=1/[\s^2^(Fo^2^)+(0.0374P)^2^+0.6702P] where P=(Fo^2^+2Fc^2^)/3'
_atom_sites_solution_hydrogens     geom
_atom_sites_solution_primary     direct
_atom_sites_solution_secondary     difmap
_refine_ls_shift/su_max     0.000
_refine_ls_shift/su_mean     0.000
_refine_diff_density_max     1.065
_refine_diff_density_min     -0.329
_refine_ls_extinction_method     none
_refine_ls_extinction_coef     ?
loop_
    _atom_type_symbol
    _atom_type_description
    _atom_type_scat_dispersion_real
    _atom_type_scat_dispersion_imag
    _atom_type_scat_source
    'C' 'C' 0.0033 0.0016
                         'International Tables Vol C Tables 4.2.6.8 and 6.1.1.4'
    'H' 'H' 0.0000 0.0000
                         'International Tables Vol C Tables 4.2.6.8 and 6.1.1.4'
    'N' 'N' 0.0061 0.0033
                         'International Tables Vol C Tables 4.2.6.8 and 6.1.1.4'
    'O' 'O' 0.0106 0.0060
                         'International Tables Vol C Tables 4.2.6.8 and 6.1.1.4'
    'S' 'S' 0.1246 0.1234
                         'International Tables Vol C Tables 4.2.6.8 and 6.1.1.4'
    'Co' 'Co' 0.3494 0.9721
                         'International Tables Vol C Tables 4.2.6.8 and 6.1.1.4'
_computing_data_collection     'APEX2 (Bruker, 2006)'
_computing_cell_refinement     'SAINT (Bruker, 2006)'
_computing_data_reduction     'SAINT (Bruker, 2006)'
_computing_structure_solution     'SHELXS97 (Sheldrick, 2008)'
_computing_structure_refinement     'SHELXL97 (Sheldrick, 2008)'
_computing_molecular_graphics     'SHELXTL (Sheldrick, 2008)'
_computing_publication_material     'SHELXTL (Sheldrick, 2008)'
loop_
    _atom_site_type_symbol
    _atom_site_label
    _atom_site_fract_x
    _atom_site_fract_y
    _atom_site_fract_z
    _atom_site_U_iso_or_equiv
    _atom_site_adp_type
    _atom_site_calc_flag
    _atom_site_refinement_flags
    _atom_site_occupancy
    _atom_site_symmetry_multiplicity
    _atom_site_disorder_assembly
    _atom_site_disorder_group
    Co Co1 0.5000 1.0000 0.5000 0.01560(12) Uani d S 1 2 . .
    S S1 0.01686(8) 0.77868(6) 0.79444(5) 0.02645(15) Uani d . 1 1 . .
    O O1 0.7779(2) 0.86741(18) 0.54694(15) 0.0256(3) Uani d D 1 1 . .
    H H1A 0.815(4) 0.861(3) 0.6164(18) 0.031 Uiso d D 1 1 . .
    H H1B 0.879(3) 0.847(3) 0.4857(19) 0.031 Uiso d D 1 1 . .
    O O2 0.5678(2) 0.71752(16) -0.10588(14) 0.0266(3) Uani d . 1 1 . .
    N N1 0.5585(3) 0.86061(19) 0.34441(16) 0.0198(4) Uani d . 1 1 . .
    N N2 0.7178(3) 0.5618(2) 0.05144(18) 0.0283(4) Uani d D 1 1 . .
    H H2N 0.790(4) 0.462(2) 0.066(2) 0.034 Uiso d D 1 1 . .
    N N3 0.9194(3) 0.2524(2) -0.34165(17) 0.0246(4) Uani d . 1 1 . .
    N N4 0.3440(3) 0.8620(2) 0.62833(17) 0.0247(4) Uani d . 1 1 . .
    C C1 0.5605(3) 0.9145(2) 0.2200(2) 0.0246(5) Uani d . 1 1 . .
    H H1 0.5281 1.0203 0.2002 0.030 Uiso calc R 1 1 . .
    C C2 0.6077(4) 0.8233(3) 0.1186(2) 0.0301(5) Uani d . 1 1 . .
    H H2 0.6058 0.8663 0.0317 0.036 Uiso calc R 1 1 . .
    C C3 0.6578(3) 0.6679(3) 0.1461(2) 0.0263(5) Uani d . 1 1 . .
    C C4 0.6567(3) 0.6116(3) 0.2740(2) 0.0280(5) Uani d . 1 1 . .
    H H4 0.6907 0.5062 0.2965 0.034 Uiso calc R 1 1 . .
    C C5 0.6054(3) 0.7106(2) 0.3685(2) 0.0248(5) Uani d . 1 1 . .
    H H5 0.6031 0.6702 0.4564 0.030 Uiso calc R 1 1 . .
    C C6 0.8466(3) 0.3991(3) -0.3756(2) 0.0273(5) Uani d . 1 1 . .
    H H6 0.8510 0.4297 -0.4656 0.033 Uiso calc R 1 1 . .
    C C7 0.7661(3) 0.5084(3) -0.2891(2) 0.0273(5) Uani d . 1 1 . .
    H H7 0.7144 0.6110 -0.3187 0.033 Uiso calc R 1 1 . .
    C C8 0.7621(3) 0.4658(2) -0.1579(2) 0.0243(5) Uani d . 1 1 . .
    C C9 0.8341(3) 0.3146(3) -0.1199(2) 0.0270(5) Uani d . 1 1 . .
    H H9 0.8317 0.2813 -0.0305 0.032 Uiso calc R 1 1 . .
    C C10 0.9102(3) 0.2119(2) -0.2148(2) 0.0261(5) Uani d . 1 1 . .
    H H10 0.9578 0.1081 -0.1879 0.031 Uiso calc R 1 1 . .
    C C11 0.6720(3) 0.5941(3) -0.0696(2) 0.0274(5) Uani d . 1 1 . .
    C C12 0.2111(3) 0.8259(2) 0.69719(19) 0.0200(4) Uani d . 1 1 . .
loop_
    _atom_site_aniso_label
    _atom_site_aniso_U_11
    _atom_site_aniso_U_22
    _atom_site_aniso_U_33
    _atom_site_aniso_U_12
    _atom_site_aniso_U_13
    _atom_site_aniso_U_23
    Co1 0.0173(2) 0.0152(2) 0.0135(2) -0.00330(15) -0.00210(14) -0.00348(14)
    S1 0.0252(3) 0.0293(3) 0.0243(3) -0.0109(2) -0.0049(2) 0.0058(2)
    O1 0.0213(8) 0.0345(9) 0.0165(7) 0.0012(7) -0.0044(6) -0.0072(6)
    O2 0.0319(8) 0.0210(8) 0.0237(8) 0.0009(6) -0.0110(6) -0.0021(6)
    N1 0.0195(8) 0.0203(8) 0.0191(8) -0.0032(7) -0.0039(7) -0.0055(7)
    N2 0.0317(10) 0.0254(10) 0.0266(10) -0.0055(8) -0.0058(8) -0.0045(8)
    N3 0.0220(9) 0.0267(9) 0.0241(9) -0.0042(7) -0.0014(7) -0.0105(7)
    N4 0.0288(10) 0.0241(9) 0.0212(9) -0.0094(8) -0.0028(8) -0.0019(7)
    C1 0.0270(11) 0.0245(11) 0.0223(11) -0.0054(9) -0.0064(9) -0.0043(8)
    C2 0.0321(12) 0.0437(14) 0.0167(10) -0.0123(10) -0.0050(9) -0.0057(9)
    C3 0.0195(10) 0.0301(12) 0.0317(12) -0.0087(9) 0.0005(9) -0.0160(9)
    C4 0.0282(11) 0.0225(11) 0.0324(12) -0.0051(9) -0.0029(9) -0.0097(9)
    C5 0.0271(11) 0.0224(11) 0.0245(11) -0.0051(9) -0.0053(9) -0.0057(9)
    C6 0.0287(12) 0.0295(12) 0.0220(11) -0.0059(9) -0.0032(9) -0.0058(9)
    C7 0.0270(11) 0.0232(11) 0.0308(12) -0.0064(9) -0.0030(9) -0.0058(9)
    C8 0.0173(10) 0.0274(11) 0.0306(11) -0.0098(9) 0.0010(8) -0.0122(9)
    C9 0.0264(11) 0.0387(13) 0.0179(10) -0.0121(10) -0.0025(8) -0.0059(9)
    C10 0.0261(11) 0.0228(11) 0.0279(11) -0.0039(9) -0.0051(9) -0.0048(9)
    C11 0.0247(11) 0.0328(13) 0.0265(11) -0.0130(10) -0.0024(9) -0.0027(9)
    C12 0.0246(11) 0.0158(9) 0.0195(10) -0.0030(8) -0.0081(9) -0.0016(8)
_geom_special_details
;
All e.s.d.'s (except the e.s.d. in the dihedral angle between two l.s. planes)
are estimated using the full covariance matrix. The cell e.s.d.'s are taken
into account individually in the estimation of e.s.d.'s in distances, angles
and torsion angles; correlations between e.s.d.'s in cell parameters are only
used when they are defined by crystal symmetry. An approximate (isotropic)
treatment of cell e.s.d.'s is used for estimating e.s.d.'s involving l.s.
planes.
;
loop_
    _geom_bond_atom_site_label_1
    _geom_bond_atom_site_label_2
    _geom_bond_site_symmetry_2
    _geom_bond_distance
    _geom_bond_publ_flag
    Co1 O1 . 2.0964(15) y
    Co1 O1 2_676 2.0964(15) ?
    Co1 N4 2_676 2.0994(18) ?
    Co1 N4 . 2.0994(18) y
    Co1 N1 2_676 2.1410(16) ?
    Co1 N1 . 2.1410(16) y
    S1 C12 . 1.649(2) ?
    O1 H1A . 0.825(16) ?
    O1 H1B . 0.836(16) ?
    O2 C11 . 1.225(3) ?
    N1 C1 . 1.338(3) ?
    N1 C5 . 1.342(3) ?
    N2 C11 . 1.364(3) ?
    N2 C3 . 1.418(3) ?
    N2 H2N . 0.927(17) ?
    N3 C10 . 1.332(3) ?
    N3 C6 . 1.337(3) ?
    N4 C12 . 1.154(3) ?
    C1 C2 . 1.388(3) ?
    C1 H1 . 0.9500 ?
    C2 C3 . 1.392(3) ?
    C2 H2 . 0.9500 ?
    C3 C4 . 1.379(3) ?
    C4 C5 . 1.376(3) ?
    C4 H4 . 0.9500 ?
    C5 H5 . 0.9500 ?
    C6 C7 . 1.373(3) ?
    C6 H6 . 0.9500 ?
    C7 C8 . 1.384(3) ?
    C7 H7 . 0.9500 ?
    C8 C9 . 1.383(3) ?
    C8 C11 . 1.518(3) ?
    C9 C10 . 1.392(3) ?
    C9 H9 . 0.9500 ?
    C10 H10 . 0.9500 ?
loop_
    _geom_angle_atom_site_label_1
    _geom_angle_atom_site_label_2
    _geom_angle_atom_site_label_3
    _geom_angle_site_symmetry_1
    _geom_angle_site_symmetry_3
    _geom_angle
    _geom_angle_publ_flag
    O1 Co1 O1 . 2_676 180.0 ?
    O1 Co1 N4 . 2_676 88.84(7) ?
    O1 Co1 N4 2_676 2_676 91.16(7) ?
    O1 Co1 N4 . . 91.16(7) ?
    O1 Co1 N4 2_676 . 88.84(7) ?
    N4 Co1 N4 2_676 . 180.0 ?
    O1 Co1 N1 . 2_676 91.88(6) ?
    O1 Co1 N1 2_676 2_676 88.12(6) ?
    N4 Co1 N1 2_676 2_676 91.27(7) ?
    N4 Co1 N1 . 2_676 88.73(7) ?
    O1 Co1 N1 . . 88.12(6) ?
    O1 Co1 N1 2_676 . 91.88(6) ?
    N4 Co1 N1 2_676 . 88.73(7) ?
    N4 Co1 N1 . . 91.27(7) ?
    N1 Co1 N1 2_676 . 180.0 ?
    Co1 O1 H1A . . 127.1(18) ?
    Co1 O1 H1B . . 117.5(17) ?
    H1A O1 H1B . . 110(2) ?
    C1 N1 C5 . . 116.63(18) ?
    C1 N1 Co1 . . 123.33(14) ?
    C5 N1 Co1 . . 119.97(14) ?
    C11 N2 C3 . . 124.0(2) ?
    C11 N2 H2N . . 112.7(16) ?
    C3 N2 H2N . . 123.3(16) ?
    C10 N3 C6 . . 116.73(18) ?
    C12 N4 Co1 . . 159.23(17) ?
    N1 C1 C2 . . 123.2(2) ?
    N1 C1 H1 . . 118.4 ?
    C2 C1 H1 . . 118.4 ?
    C1 C2 C3 . . 119.0(2) ?
    C1 C2 H2 . . 120.5 ?
    C3 C2 H2 . . 120.5 ?
    C4 C3 C2 . . 118.11(19) ?
    C4 C3 N2 . . 117.0(2) ?
    C2 C3 N2 . . 124.9(2) ?
    C5 C4 C3 . . 118.9(2) ?
    C5 C4 H4 . . 120.6 ?
    C3 C4 H4 . . 120.6 ?
    N1 C5 C4 . . 124.2(2) ?
    N1 C5 H5 . . 117.9 ?
    C4 C5 H5 . . 117.9 ?
    N3 C6 C7 . . 124.4(2) ?
    N3 C6 H6 . . 117.8 ?
    C7 C6 H6 . . 117.8 ?
    C6 C7 C8 . . 118.5(2) ?
    C6 C7 H7 . . 120.8 ?
    C8 C7 H7 . . 120.8 ?
    C9 C8 C7 . . 118.34(19) ?
    C9 C8 C11 . . 126.7(2) ?
    C7 C8 C11 . . 114.90(19) ?
    C8 C9 C10 . . 118.9(2) ?
    C8 C9 H9 . . 120.6 ?
    C10 C9 H9 . . 120.6 ?
    N3 C10 C9 . . 123.2(2) ?
    N3 C10 H10 . . 118.4 ?
    C9 C10 H10 . . 118.4 ?
    O2 C11 N2 . . 123.0(2) ?
    O2 C11 C8 . . 121.9(2) ?
    N2 C11 C8 . . 115.1(2) ?
    N4 C12 S1 . . 178.42(19) ?
loop_
    _geom_torsion_atom_site_label_1
    _geom_torsion_atom_site_label_2
    _geom_torsion_atom_site_label_3
    _geom_torsion_atom_site_label_4
    _geom_torsion_site_symmetry_1
    _geom_torsion_site_symmetry_2
    _geom_torsion_site_symmetry_3
    _geom_torsion_site_symmetry_4
    _geom_torsion
    _geom_torsion_publ_flag
    O1 Co1 N1 C1 . . . . -124.58(17) ?
    O1 Co1 N1 C1 2_676 . . . 55.42(17) ?
    N4 Co1 N1 C1 2_676 . . . -35.70(17) ?
    N4 Co1 N1 C1 . . . . 144.30(17) ?
    N1 Co1 N1 C1 2_676 . . .  3E1(4)
                                    ?
    O1 Co1 N1 C5 . . . . 52.17(16) ?
    O1 Co1 N1 C5 2_676 . . . -127.83(16) ?
    N4 Co1 N1 C5 2_676 . . . 141.05(16) ?
    N4 Co1 N1 C5 . . . . -38.95(16) ?
    N1 Co1 N1 C5 2_676 . . .  -16E1(4)
                                      ?
    O1 Co1 N4 C12 . . . . 156.5(5) ?
    O1 Co1 N4 C12 2_676 . . . -23.5(5) ?
    N4 Co1 N4 C12 2_676 . . .  -13E1(10)
                                        ?
    N1 Co1 N4 C12 2_676 . . . 64.7(5) ?
    N1 Co1 N4 C12 . . . . -115.3(5) ?
    C5 N1 C1 C2 . . . . 0.1(3) ?
    Co1 N1 C1 C2 . . . . 176.94(16) ?
    N1 C1 C2 C3 . . . . -0.7(3) ?
    C1 C2 C3 C4 . . . . 0.5(3) ?
    C1 C2 C3 N2 . . . . -177.0(2) ?
    C11 N2 C3 C4 . . . . 159.9(2) ?
    C11 N2 C3 C2 . . . . -22.5(3) ?
    C2 C3 C4 C5 . . . . 0.3(3) ?
    N2 C3 C4 C5 . . . . 178.0(2) ?
    C1 N1 C5 C4 . . . . 0.8(3) ?
    Co1 N1 C5 C4 . . . . -176.15(17) ?
    C3 C4 C5 N1 . . . . -1.0(3) ?
    C10 N3 C6 C7 . . . . 0.5(3) ?
    N3 C6 C7 C8 . . . . 1.1(3) ?
    C6 C7 C8 C9 . . . . -1.8(3) ?
    C6 C7 C8 C11 . . . . 179.56(19) ?
    C7 C8 C9 C10 . . . . 0.9(3) ?
    C11 C8 C9 C10 . . . . 179.4(2) ?
    C6 N3 C10 C9 . . . . -1.5(3) ?
    C8 C9 C10 N3 . . . . 0.8(3) ?
    C3 N2 C11 O2 . . . . -2.7(3) ?
    C3 N2 C11 C8 . . . . 176.58(19) ?
    C9 C8 C11 O2 . . . . -161.6(2) ?
    C7 C8 C11 O2 . . . . 16.8(3) ?
    C9 C8 C11 N2 . . . . 19.1(3) ?
    C7 C8 C11 N2 . . . . -162.41(19) ?
    Co1 N4 C12 S1 . . . . 7(8) ?
loop_
    _geom_hbond_atom_site_label_D
    _geom_hbond_atom_site_label_H
    _geom_hbond_atom_site_label_A
    _geom_hbond_site_symmetry_A
    _geom_hbond_distance_DH
    _geom_hbond_distance_HA
    _geom_hbond_distance_DA
    _geom_hbond_angle_DHA
    _geom_hbond_publ_flag
    O1 H1A S1 1_655 0.825(16) 2.517(18) 3.3129(16) 162(2) y
    O1 H1B N3 2_765 0.836(16) 1.947(18) 2.755(2) 162(2) y
    N2 H2N S1 2_666 0.927(17) 2.677(19) 3.540(2) 155(2) y
_iucr_refine_instructions_details
;
TITL p1b in P-1
CELL 0.71073   7.0651   9.3943  10.5943  81.433  76.343  71.697
ZERR    1.00   0.0004   0.0005   0.0006   0.001   0.001   0.001
LATT  1
SFAC C H N O S CO
UNIT 24 22 8 4 2 1
TEMP -100.000
L.S. 16
ACTA 50
CONF
HTAB 2
BOND $H
SIZE 0.302 0.190 0.160
FMAP 2
PLAN 20
DFIX 0.85 O1 H1A
DFIX 0.85 O1 H1B
DANG 1.4 H1A H1B
DFIX 0.9 N2 H2N
EQIV $1 x+1, y, z
EQIV $2 -x+2, -y+1, -z
EQIV $3 -x+1, -y+1, -z+1
HTAB O1 S1_$1
HTAB O1 N3_$2
HTAB N2 S1_$3
WGHT    0.037400    0.670200
FVAR       0.21771
CO1   6    0.500000    1.000000    0.500000    10.50000    0.01729    0.01519 =
         0.01353   -0.00348   -0.00210   -0.00330
S1    5    0.016857    0.778682    0.794441    11.00000    0.02517    0.02935 =
         0.02435    0.00575   -0.00488   -0.01092
O1    4    0.777928    0.867406    0.546939    11.00000    0.02125    0.03447 =
         0.01653   -0.00716   -0.00439    0.00120
H1A   2    0.814900    0.861252    0.616372    11.00000   -1.20000
H1B   2    0.878876    0.846795    0.485744    11.00000   -1.20000
O2    4    0.567805    0.717522   -0.105882    11.00000    0.03188    0.02099 =
         0.02373   -0.00209   -0.01103    0.00092
N1    3    0.558524    0.860612    0.344405    11.00000    0.01946    0.02028 =
         0.01908   -0.00545   -0.00393   -0.00321
N2    3    0.717833    0.561781    0.051437    11.00000    0.03175    0.02540 =
         0.02661   -0.00446   -0.00585   -0.00546
H2N   2    0.790346    0.461919    0.066159    11.00000   -1.20000
N3    3    0.919363    0.252398   -0.341648    11.00000    0.02198    0.02674 =
         0.02411   -0.01054   -0.00141   -0.00419
N4    3    0.344010    0.862037    0.628326    11.00000    0.02878    0.02409 =
         0.02119   -0.00194   -0.00276   -0.00945
C1    1    0.560515    0.914484    0.220041    11.00000    0.02703    0.02451 =
         0.02229   -0.00427   -0.00638   -0.00536
AFIX  43
H1    2    0.528061    1.020315    0.200212    11.00000   -1.20000
AFIX   0
C2    1    0.607679    0.823320    0.118555    11.00000    0.03207    0.04368 =
         0.01667   -0.00566   -0.00503   -0.01229
AFIX  43
H2    2    0.605786    0.866292    0.031651    11.00000   -1.20000
AFIX   0
C3    1    0.657809    0.667926    0.146058    11.00000    0.01952    0.03012 =
         0.03174   -0.01601    0.00046   -0.00869
C4    1    0.656683    0.611580    0.274005    11.00000    0.02815    0.02250 =
         0.03241   -0.00973   -0.00291   -0.00514
AFIX  43
H4    2    0.690714    0.506172    0.296541    11.00000   -1.20000
AFIX   0
C5    1    0.605436    0.710608    0.368477    11.00000    0.02714    0.02244 =
         0.02455   -0.00565   -0.00527   -0.00509
AFIX  43
H5    2    0.603121    0.670199    0.456352    11.00000   -1.20000
AFIX   0
C6    1    0.846640    0.399077   -0.375575    11.00000    0.02874    0.02946 =
         0.02199   -0.00578   -0.00319   -0.00586
AFIX  43
H6    2    0.850956    0.429719   -0.465552    11.00000   -1.20000
AFIX   0
C7    1    0.766126    0.508420   -0.289113    11.00000    0.02705    0.02323 =
         0.03082   -0.00580   -0.00299   -0.00645
AFIX  43
H7    2    0.714367    0.610951   -0.318665    11.00000   -1.20000
AFIX   0
C8    1    0.762096    0.465849   -0.157906    11.00000    0.01733    0.02742 =
         0.03060   -0.01224    0.00102   -0.00983
C9    1    0.834116    0.314586   -0.119885    11.00000    0.02643    0.03871 =
         0.01786   -0.00587   -0.00252   -0.01211
AFIX  43
H9    2    0.831746    0.281270   -0.030499    11.00000   -1.20000
AFIX   0
C10   1    0.910166    0.211947   -0.214848    11.00000    0.02613    0.02283 =
         0.02788   -0.00480   -0.00509   -0.00390
AFIX  43
H10   2    0.957778    0.108098   -0.187940    11.00000   -1.20000
AFIX   0
C11   1    0.672004    0.594068   -0.069586    11.00000    0.02472    0.03280 =
         0.02650   -0.00268   -0.00242   -0.01300
C12   1    0.211116    0.825889    0.697187    11.00000    0.02456    0.01580 =
         0.01952   -0.00157   -0.00814   -0.00302
HKLF 4
REM  p1b in P-1
REM R1 =  0.0305 for   2224 Fo > 4sig(Fo)  and  0.0324 for all   2348 data
REM    187 parameters refined using      4 restraints
END
WGHT      0.0347      0.7365
REM Highest difference peak  1.065,  deepest hole -0.329,  1-sigma level  0.058
Q1    1   0.7464  0.4977 -0.0226  11.00000  0.05    1.06
Q2    1   0.6325  0.6619 -0.0027  11.00000  0.05    0.85
Q3    1   0.5989  0.7377  0.1000  11.00000  0.05    0.37
Q4    1   0.6043  0.6625  0.2168  11.00000  0.05    0.35
Q5    1   0.8283  0.4048 -0.1209  11.00000  0.05    0.33
Q6    1   0.0692  0.6973  0.7540  11.00000  0.05    0.31
Q7    1   0.8057  0.4791 -0.2231  11.00000  0.05    0.28
Q8    1   0.4605  0.9149  0.4715  11.00000  0.05    0.21
Q9    1   0.7171  0.5071 -0.1436  11.00000  0.05    0.20
Q10   1   0.8252  0.2815 -0.1636  11.00000  0.05    0.19
Q11   1   0.6673  0.6722  0.3171  11.00000  0.05    0.19
Q12   1   0.9231  0.2636 -0.1780  11.00000  0.05    0.18
Q13   1   0.7827  0.4405 -0.3214  11.00000  0.05    0.18
Q14   1   0.4700  1.0440  0.4183  11.00000  0.05    0.18
Q15   1   0.3318  1.0514  0.5259  11.00000  0.05    0.18
Q16   1   0.5906  0.7961  0.3497  11.00000  0.05    0.18
Q17   1   0.5906  0.9109  0.0821  11.00000  0.05    0.17
Q18   1   0.5651  0.9084  0.3986  11.00000  0.05    0.17
Q19   1   0.5084  0.6637 -0.0603  11.00000  0.05    0.17
Q20   1   0.9156  0.2408 -0.2823  11.00000  0.05    0.17
;
data_global
_journal_date_recd_electronic     2012-05-23
_journal_date_accepted     2012-05-26
_journal_name_full     'Acta Crystallographica, Section E'
_journal_year     2012
_journal_volume     68
_journal_issue      7
_journal_page_first     m867
_journal_page_last     m867
_journal_paper_category     QM
_journal_paper_doi     10.1107/S1600536812024105
_journal_coeditor_code     HB6817
_publ_contact_author_name     'Robert L. LaDuca'
_publ_contact_author_address
;
Lyman Briggs College
Department of Chemistry
E-30 Holmes Hall
Michigan State University
East Lansing, MI 48825 USA
;
_publ_contact_author_email     'laduca@msu.edu'
_publ_contact_author_fax     '517-432-2758'
_publ_contact_author_phone     '517-432-2268'
_publ_section_title
;\
Diaquabis[<i>N</i>-(pyridin-4-yl)isonicotinamide-\k<i>N</i>]bis(thiocyanato-\
\k<i>N</i>)cobalt(II)
;
loop_
    _publ_author_name
    _publ_author_footnote
    _publ_author_address
    'Uebler, Jacob W.' .
;
Lyman Briggs College
Department of Chemistry
Michigan State University
East Lansing, MI 48825
USA
;
    'LaDuca, Robert L.' .
;
Lyman Briggs College
Department of Chemistry
Michigan State University
East Lansing, MI 48825
USA
;
