# Supplementary material for: Diaqua­bis­[N-(pyridin-4-yl)isonicotin­amide-κN]bis­(thio­cyanato-κN)cobalt(II)
Source: Acta Crystallogr Sect E Struct Rep Online. 2012 Jun 2;68(Pt 7):m867. doi: 10.1107/S1600536812024105 (PMC3393148; doi:10.1107/S1600536812024105)
Supplement: Supplementary file 2 [file e-68-0m867-Isup2.hkl]

# 
# h,k,l, Fc-squared, Fo-squared, sigma(Fo-squared) and status flag 
# 
data_I
_shelx_title ' p1b in P-1' 
_shelx_refln_list_code          4 
_shelx_F_calc_maximum      143.65 
_exptl_crystal_F_000       313.00 
_reflns_d_resolution_high  0.8326 
 
loop_ 
 _symmetry_equiv_pos_as_xyz 
 'x, y, z' 
 '-x, -y, -z' 
 
_cell_length_a     7.0651 
_cell_length_b     9.3943 
_cell_length_c    10.5943 
_cell_angle_alpha  81.433 
_cell_angle_beta   76.343 
_cell_angle_gamma  71.697 
 
_shelx_F_squared_multiplier     1.000 
 
loop_ 
 _refln_index_h 
 _refln_index_k 
 _refln_index_l 
 _refln_F_squared_calc 
 _refln_F_squared_meas 
 _refln_F_squared_sigma 
 _refln_observed_status 
   1   0   0     1285.55     1330.72     10.66 o 
   2   0   0      146.11      175.82      2.26 o 
   3   0   0        2.01        2.24      0.44 o 
   4   0   0      380.97      355.62      4.16 o 
   5   0   0       39.47       41.21      1.51 o 
   6   0   0      119.70      123.63      5.37 o 
   7   0   0       54.06       62.30      4.43 o 
  -7   1   0      145.58      155.03      6.56 o 
  -6   1   0        0.50        1.90      1.64 o 
  -5   1   0       19.36       24.69      1.50 o 
  -4   1   0        5.27        9.64      0.94 o 
  -3   1   0      472.57      449.75      5.37 o 
  -2   1   0      116.50      155.33      2.02 o 
  -1   1   0      266.14      335.16      3.71 o 
   0   1   0        9.45       20.01      0.53 o 
   1   1   0     1850.18     1878.96     14.81 o 
   2   1   0    20636.09    20050.17    191.63 o 
   3   1   0      933.99      932.06      7.82 o 
   4   1   0     1448.14     1452.48     11.96 o 
   5   1   0       23.97       23.74      1.38 o 
   6   1   0      209.11      204.94      4.45 o 
   7   1   0        4.59        7.76      1.98 o 
   8   1   0       54.71       48.45      4.03 o 
  -7   2   0      172.96      168.70      7.01 o 
  -6   2   0        3.54        5.00      1.76 o 
  -5   2   0      215.33      205.26      3.87 o 
  -4   2   0       53.64       44.18      1.35 o 
  -3   2   0      787.68      818.82      7.28 o 
  -2   2   0        7.93        4.60      0.42 o 
  -1   2   0     2963.28     2933.89     21.24 o 
   0   2   0      805.45      939.71      8.01 o 
   1   2   0     1452.47     1496.74     10.29 o 
   2   2   0     4082.03     4328.00     30.89 o 
   3   2   0     1270.96     1287.22     10.31 o 
   4   2   0     3785.86     4018.12     29.72 o 
   5   2   0     1431.96     1409.54     13.44 o 
   6   2   0      117.18      110.54      3.28 o 
   7   2   0       50.01       55.22      3.74 o 
   8   2   0        6.23        4.76      2.03 o 
  -6   3   0      262.58      272.86      6.93 o 
  -5   3   0       94.15       91.93      3.11 o 
  -4   3   0       73.10       65.80      1.90 o 
  -3   3   0      238.94      204.29      3.42 o 
  -2   3   0     1082.95     1180.04      9.72 o 
  -1   3   0      188.69      204.60      2.38 o 
   0   3   0      450.88      464.63      4.51 o 
   1   3   0     3973.46     3936.96     31.28 o 
   2   3   0      531.29      499.20      4.27 o 
   3   3   0      609.27      617.85      5.65 o 
   4   3   0      745.29      814.89      7.39 o 
   5   3   0     1285.01     1255.89     12.35 o 
   6   3   0      291.28      303.40      5.64 o 
   7   3   0      203.21      212.36      6.64 o 
   8   3   0       13.56        9.76      2.05 o 
  -6   4   0       40.85       38.94      3.96 o 
  -5   4   0        1.30        1.69      2.19 o 
  -4   4   0      358.30      380.87      5.62 o 
  -3   4   0        4.41        3.74      0.87 o 
  -2   4   0     1388.27     1254.21     11.88 o 
  -1   4   0      207.63      288.61      3.70 o 
   0   4   0      220.74      238.92      4.21 o 
   1   4   0       49.27       37.92      1.24 o 
   2   4   0     1848.72     1846.11     13.19 o 
   3   4   0      745.51      769.49      6.42 o 
   4   4   0     1281.14     1296.95     12.28 o 
   5   4   0      272.07      264.49      4.31 o 
   6   4   0       27.39       33.92      2.26 o 
   7   4   0       26.33       25.46      2.10 o 
   8   4   0      235.55      230.33      6.69 o 
  -5   5   0      274.05      278.06      7.76 o 
  -4   5   0       79.46       71.21      2.96 o 
  -3   5   0       29.36       37.98      2.49 o 
  -2   5   0      157.29      168.71      3.22 o 
  -1   5   0        6.58        7.13      0.79 o 
   0   5   0      320.83      252.09      2.83 o 
   1   5   0      219.52      281.68      3.90 o 
   2   5   0     1292.92     1274.51     11.28 o 
   3   5   0      188.98      191.74      2.53 o 
   4   5   0      408.86      404.81      4.88 o 
   5   5   0       39.03       45.21      1.90 o 
   6   5   0      951.38      969.76     10.83 o 
   7   5   0       32.46       27.94      2.14 o 
   8   5   0       65.41       67.92      3.76 o 
  -5   6   0      193.26      206.47     15.93 o 
  -4   6   0      210.81      223.26      6.20 o 
  -3   6   0      639.56      622.27      9.13 o 
  -2   6   0       13.98       15.99      1.84 o 
  -1   6   0      867.75      871.72     10.75 o 
   0   6   0      114.78      135.81      2.74 o 
   1   6   0      295.97      338.62      4.73 o 
   2   6   0        4.09        1.05      0.63 o 
   3   6   0      123.74       96.99      2.36 o 
   4   6   0        9.38       10.10      1.81 o 
   5   6   0      177.24      178.92      3.99 o 
   6   6   0       57.72       58.86      2.33 o 
   7   6   0      208.92      214.05     10.71 o 
  -4   7   0       54.05       47.89      7.06 o 
  -3   7   0       82.78       86.18      3.25 o 
  -2   7   0        5.14        5.64      1.23 o 
  -1   7   0     1248.86     1194.03     14.15 o 
   0   7   0      355.30      324.67      5.13 o 
   1   7   0      965.39      950.00     10.23 o 
   2   7   0        7.06        4.04      1.14 o 
   3   7   0     1047.19     1048.16     14.37 o 
   4   7   0       91.79       95.57      4.08 o 
   5   7   0      148.90      146.30      3.55 o 
   6   7   0        6.61        6.26      1.19 o 
   7   7   0       51.61       60.84      3.40 o 
  -3   8   0        0.39       -0.64      1.15 o 
  -2   8   0       56.23       58.90      4.63 o 
  -1   8   0       12.27       10.54      2.25 o 
   0   8   0      214.11      227.08      4.41 o 
   1   8   0      199.19      197.48      4.47 o 
   2   8   0      290.99      279.10      5.21 o 
   3   8   0      290.87      284.78      5.61 o 
   4   8   0       76.82       86.53      3.12 o 
   5   8   0      383.34      393.26      7.16 o 
   6   8   0        7.47       11.02      1.65 o 
   7   8   0      123.67      122.25      4.85 o 
  -2   9   0      409.68      432.98      8.13 o 
  -1   9   0        4.26        4.61      1.42 o 
   0   9   0      109.82      109.75      3.24 o 
   1   9   0       33.40       28.64      1.82 o 
   2   9   0       71.48       80.60      3.03 o 
   3   9   0       18.79       21.05      2.04 o 
   4   9   0      694.26      695.06     10.30 o 
   5   9   0       72.21       74.70      3.17 o 
   6   9   0      187.36      181.86      5.27 o 
  -1  10   0       37.93       39.03      2.65 o 
   0  10   0      142.92      166.04      4.26 o 
   1  10   0       64.14       57.97      2.58 o 
   2  10   0       59.91       60.76      3.36 o 
   3  10   0       16.48       16.79      2.22 o 
   4  10   0       51.47       52.94      2.86 o 
   5  10   0        8.24        8.67      1.62 o 
   2  11   0       50.34       61.30      3.05 o 
   3  11   0      210.54      214.62      6.52 o 
  -5 -10   1      185.63      177.07      5.14 o 
  -4 -10   1      114.41      114.63      4.00 o 
  -3 -10   1      424.93      433.93      9.32 o 
  -2 -10   1       32.84       24.05      3.18 o 
  -1 -10   1      198.71      202.05      4.62 o 
   0 -10   1        0.50       -0.30      1.05 o 
   1 -10   1       56.27       52.57      2.97 o 
  -6  -9   1       13.57       10.86      2.43 o 
  -5  -9   1       70.23       72.35      3.18 o 
  -4  -9   1      284.53      289.21      6.16 o 
  -3  -9   1       44.04       35.51      2.69 o 
  -2  -9   1      214.72      198.98      5.87 o 
  -1  -9   1      284.21      274.53      5.16 o 
   0  -9   1        2.14        3.24      1.08 o 
   1  -9   1       50.58       52.54      2.79 o 
   2  -9   1       84.58       87.47      3.63 o 
  -6  -8   1      160.42      163.00      4.18 o 
  -5  -8   1       18.08       16.89      1.65 o 
  -4  -8   1      342.90      330.13      7.43 o 
  -3  -8   1        9.81        9.53      1.38 o 
  -2  -8   1      189.53      195.09      3.93 o 
  -1  -8   1        2.04        2.37      1.16 o 
   0  -8   1      674.18      651.98      9.09 o 
   1  -8   1        6.90        5.48      1.13 o 
   2  -8   1      204.48      218.12      8.62 o 
   3  -8   1       27.53       30.23      2.42 o 
  -7  -7   1      254.77      251.74      5.92 o 
  -6  -7   1      155.26      155.51      3.94 o 
  -5  -7   1        1.98        2.12      0.88 o 
  -4  -7   1      140.85      144.26      3.43 o 
  -3  -7   1       71.23       63.79      2.53 o 
  -2  -7   1       82.10       73.57      2.27 o 
  -1  -7   1       57.82       66.31      2.16 o 
   0  -7   1      351.51      356.63      5.45 o 
   1  -7   1       84.84       83.23      2.65 o 
   2  -7   1      323.31      304.58      5.98 o 
   3  -7   1        1.88        1.41      1.09 o 
   4  -7   1       94.65       95.14      4.21 o 
  -7  -6   1      303.14      307.79      7.68 o 
  -6  -6   1       52.33       53.09      2.27 o 
  -5  -6   1      852.31      874.91     10.19 o 
  -4  -6   1        8.59        6.14      1.03 o 
  -3  -6   1      208.30      197.45      6.09 o 
  -2  -6   1       25.68       28.92      1.42 o 
  -1  -6   1      365.10      323.26      5.65 o 
   0  -6   1      144.78      119.79      2.79 o 
   1  -6   1     1197.59     1167.35     12.02 o 
   2  -6   1        4.70        1.33      1.05 o 
   3  -6   1      163.66      166.29      5.45 o 
   4  -6   1       94.29       86.27      3.84 o 
   5  -6   1       94.91       82.16      8.02 o 
  -7  -5   1      130.61      131.44      4.78 o 
  -6  -5   1       22.59       17.04      1.51 o 
  -5  -5   1       31.79       32.03      1.68 o 
  -4  -5   1        1.14        1.27      0.63 o 
  -3  -5   1     2291.68     2338.69     21.21 o 
  -2  -5   1      102.60       97.73      1.98 o 
  -1  -5   1        1.82        2.65      0.87 o 
   0  -5   1       69.66       88.00      2.26 o 
   1  -5   1      613.30      530.83      7.08 o 
   2  -5   1       34.90       46.79      1.75 o 
   3  -5   1      420.24      417.22      5.88 o 
   4  -5   1       84.37       85.73      2.65 o 
   5  -5   1      589.48      576.15      9.09 o 
   6  -5   1        1.51        1.86      1.50 o 
  -8  -4   1      173.14      183.19      6.05 o 
  -7  -4   1        9.18       10.03      1.77 o 
  -6  -4   1      623.30      649.33      8.14 o 
  -5  -4   1        7.44       10.28      1.27 o 
  -4  -4   1      251.56      221.34      3.65 o 
  -3  -4   1        6.97        6.00      0.77 o 
  -2  -4   1     1737.72     1746.16     14.00 o 
  -1  -4   1     1617.89     1700.77     13.53 o 
   0  -4   1      154.14      130.42      2.54 o 
   1  -4   1      334.19      374.03      3.87 o 
   2  -4   1      114.11      129.30      2.60 o 
   3  -4   1        3.85        4.98      0.90 o 
   4  -4   1      122.75      109.15      3.43 o 
   5  -4   1      104.46      100.02      2.98 o 
   6  -4   1      137.32      132.37      4.91 o 
  -8  -3   1      133.60      137.96     16.80 o 
  -7  -3   1       11.49       11.01      2.59 o 
  -6  -3   1      169.99      172.88      3.67 o 
  -5  -3   1      100.71      106.78      3.25 o 
  -4  -3   1     2449.12     2533.30     21.69 o 
  -3  -3   1      226.36      248.03      3.51 o 
  -2  -3   1     2082.95     2088.53     15.71 o 
  -1  -3   1       86.03       84.44      1.32 o 
   0  -3   1      785.35      811.10      8.82 o 
   1  -3   1      504.81      530.44      5.04 o 
   2  -3   1     1759.31     1615.59     15.81 o 
   3  -3   1       86.54       74.73      2.03 o 
   4  -3   1      135.22      140.78      2.75 o 
   5  -3   1       71.49       63.48      2.33 o 
   6  -3   1      193.61      200.36      5.84 o 
   7  -3   1       72.59       74.58      5.59 o 
  -8  -2   1        0.24        2.13      1.92 o 
  -7  -2   1       22.97       28.80      2.55 o 
  -6  -2   1       41.43       41.65      2.20 o 
  -5  -2   1      420.86      409.40      5.58 o 
  -4  -2   1      155.38      142.84      2.72 o 
  -3  -2   1      136.08      134.48      1.88 o 
  -2  -2   1     4247.60     4495.57     35.27 o 
  -1  -2   1     5094.49     5115.50     73.33 o 
   0  -2   1       10.01       10.39      0.49 o 
   1  -2   1      129.61      141.65      2.31 o 
   2  -2   1     2923.27     2994.12     24.36 o 
   3  -2   1     2292.82     2326.45     16.54 o 
   4  -2   1      116.32      108.52      2.28 o 
   5  -2   1        6.72        9.04      1.29 o 
   6  -2   1      107.53      125.90      3.72 o 
   7  -2   1       27.01       22.39      3.20 o 
  -7  -1   1      218.54      206.95      7.38 o 
  -6  -1   1       22.75       24.88      2.61 o 
  -5  -1   1      639.31      637.18      7.42 o 
  -4  -1   1      109.99      120.25      2.45 o 
  -3  -1   1      316.86      295.93      3.48 o 
  -2  -1   1      792.62      898.58      6.75 o 
  -1  -1   1      557.72      551.87      4.54 o 
   0  -1   1     6076.83     5826.88     50.51 o 
   1  -1   1     7652.33     7369.05     57.58 o 
   2  -1   1      147.79      165.38      2.00 o 
   3  -1   1     1441.83     1404.81     10.44 o 
   4  -1   1        6.43        9.63      1.29 o 
   5  -1   1     1018.42      977.13     11.69 o 
   6  -1   1        9.98        8.02      1.30 o 
   7  -1   1      253.67      250.63     17.83 o 
  -7   0   1       20.52       27.56      3.18 o 
  -6   0   1      156.92      177.33      5.84 o 
  -5   0   1      146.11      142.63      2.99 o 
  -4   0   1      239.23      242.27      3.56 o 
  -3   0   1      374.05      336.18      4.32 o 
  -2   0   1     1499.95     1632.70     12.35 o 
  -1   0   1      137.11      133.61      1.84 o 
   0   0   1      165.94      153.74      1.69 o 
   1   0   1      266.83      266.79      2.92 o 
   2   0   1     5550.76     5813.41     41.13 o 
   3   0   1     2679.24     2800.33     22.73 o 
   4   0   1       73.93       80.59      1.97 o 
   5   0   1       90.77       88.20      2.32 o 
   6   0   1        1.15        2.91      2.10 o 
   7   0   1      655.98      620.69     17.19 o 
  -7   1   1       24.61       23.61      3.27 o 
  -6   1   1      509.54      507.84     11.93 o 
  -5   1   1      133.46      135.91      3.07 o 
  -4   1   1      681.76      672.61      7.20 o 
  -3   1   1       60.71       71.41      1.42 o 
  -2   1   1      553.76      561.55      4.62 o 
  -1   1   1       29.05       34.47      0.88 o 
   0   1   1     1735.22     1840.53     13.12 o 
   1   1   1      964.64     1017.92      7.56 o 
   2   1   1      444.17      500.64      4.36 o 
   3   1   1      103.96      134.95      1.95 o 
   4   1   1     6185.80     6362.83     45.90 o 
   5   1   1      219.13      239.20      3.89 o 
   6   1   1      318.19      319.62      6.21 o 
   7   1   1       33.29       38.64      3.43 o 
   8   1   1       52.19       49.27      4.18 o 
  -7   2   1       54.73       69.60      7.49 o 
  -6   2   1      100.97      109.27      5.44 o 
  -5   2   1        1.15       -0.32      0.87 o 
  -4   2   1      167.86      147.20      2.74 o 
  -3   2   1        6.89        5.26      0.62 o 
  -2   2   1      474.83      469.79      5.64 o 
  -1   2   1       13.11        5.26      0.52 o 
   0   2   1     2793.44     2932.04     18.05 o 
   1   2   1       11.69        8.79      0.54 o 
   2   2   1       76.47       80.32      1.14 o 
   3   2   1      441.61      465.15      5.86 o 
   4   2   1      191.84      153.52      2.38 o 
   5   2   1        9.27        7.05      0.80 o 
   6   2   1     2409.90     2451.29     24.68 o 
   7   2   1      122.34      117.50      3.64 o 
   8   2   1      320.80      323.17     11.50 o 
  -6   3   1        6.28        4.58      1.57 o 
  -5   3   1      243.05      253.01      5.29 o 
  -4   3   1        4.69        3.87      0.88 o 
  -3   3   1      450.73      455.65      4.96 o 
  -2   3   1      282.90      256.28      3.14 o 
  -1   3   1      427.42      376.65      3.83 o 
   0   3   1      369.13      386.65      3.37 o 
   1   3   1       10.81        8.48      0.51 o 
   2   3   1       20.38       18.17      0.72 o 
   3   3   1       36.07       33.61      1.25 o 
   4   3   1        1.90        2.01      0.46 o 
   5   3   1     1492.55     1497.66     14.08 o 
   6   3   1       17.64       22.74      1.84 o 
   7   3   1       22.79       18.16      1.84 o 
   8   3   1      430.61      410.02      9.01 o 
  -6   4   1        5.44        7.60      1.82 o 
  -5   4   1      979.68     1019.67     13.20 o 
  -4   4   1       15.24       13.66      1.70 o 
  -3   4   1      579.12      557.72      6.79 o 
  -2   4   1      566.07      631.85      7.01 o 
  -1   4   1     1064.27     1088.70      9.16 o 
   0   4   1      275.12      308.53      3.30 o 
   1   4   1      479.11      396.35      3.68 o 
   2   4   1       49.98       45.33      1.11 o 
   3   4   1       50.13       44.58      1.15 o 
   4   4   1       31.38       34.25      1.12 o 
   5   4   1      423.74      407.53      5.51 o 
   6   4   1       27.33       21.35      1.83 o 
   7   4   1      299.40      296.94      5.98 o 
   8   4   1      116.78      107.17      4.54 o 
  -5   5   1       17.86       16.35      1.89 o 
  -4   5   1      149.42      161.98      6.10 o 
  -3   5   1      457.05      456.91      6.69 o 
  -2   5   1      739.42      713.87      7.99 o 
  -1   5   1      299.00      297.17      3.64 o 
   0   5   1      187.45      207.70      2.58 o 
   1   5   1      410.36      467.76      4.59 o 
   2   5   1     1387.08     1321.72     10.78 o 
   3   5   1      159.30      128.73      2.15 o 
   4   5   1      113.50      112.95      2.00 o 
   5   5   1       22.55       17.09      1.23 o 
   6   5   1       13.17        9.89      1.19 o 
   7   5   1        0.75        0.84      1.01 o 
   8   5   1       15.34       19.28      3.35 o 
  -5   6   1       13.79       15.13      2.27 o 
  -4   6   1      990.81     1005.89     13.13 o 
  -3   6   1       25.46       23.54      1.69 o 
  -2   6   1      175.11      189.89      3.69 o 
  -1   6   1      121.07      117.56      2.66 o 
   0   6   1      771.14      736.51      7.31 o 
   1   6   1       87.71      100.27      2.37 o 
   2   6   1     1052.21     1055.80     10.54 o 
   3   6   1      229.43      255.48      3.97 o 
   4   6   1      615.08      596.99      8.16 o 
   5   6   1       43.86       49.22      2.05 o 
   6   6   1      296.61      307.62      5.86 o 
   7   6   1        0.72        3.08      1.52 o 
   8   6   1      154.96      158.81      5.51 o 
  -4   7   1       26.16       25.54      4.58 o 
  -3   7   1      177.20      177.50      5.51 o 
  -2   7   1      223.22      223.68      4.92 o 
  -1   7   1       12.77       14.55      3.29 o 
   0   7   1      360.28      383.76      5.93 o 
   1   7   1      211.94      206.53      3.73 o 
   2   7   1      173.64      163.82      3.31 o 
   3   7   1      320.12      314.70      4.78 o 
   4   7   1      110.82      119.49      4.39 o 
   5   7   1       11.62       13.84      1.61 o 
   6   7   1      161.27      170.86      4.44 o 
   7   7   1       25.75       31.61      2.64 o 
  -3   8   1      139.84      143.52      5.23 o 
  -2   8   1       42.78       47.82      2.59 o 
  -1   8   1      745.10      733.20     10.38 o 
   0   8   1      500.06      482.30      6.83 o 
   1   8   1      180.77      190.01      3.87 o 
   2   8   1        2.05       -0.20      0.74 o 
   3   8   1      470.73      469.56      6.52 o 
   4   8   1       12.95       11.29      1.47 o 
   5   8   1      206.49      205.03      5.12 o 
   6   8   1       10.19        7.60      1.48 o 
   7   8   1      322.67      303.47      9.88 o 
  -2   9   1       58.54       49.43      2.78 o 
  -1   9   1      120.37      114.86      3.90 o 
   0   9   1       30.61       31.68      1.96 o 
   1   9   1      418.91      430.94      7.86 o 
   2   9   1      142.15      134.66      3.82 o 
   3   9   1       80.96       83.80      4.95 o 
   4   9   1        9.69       11.79      1.54 o 
   5   9   1      267.64      289.01      6.12 o 
   6   9   1       62.87       63.15      4.39 o 
  -1  10   1       39.22       48.55      2.92 o 
   0  10   1       92.89       92.75      3.61 o 
   1  10   1        2.17        2.80      1.08 o 
   2  10   1      101.00      110.03      3.41 o 
   3  10   1       13.19       14.32      2.43 o 
   4  10   1      308.06      300.58      7.06 o 
   5  10   1       48.10       55.05      2.90 o 
   1  11   1       78.24       85.09      3.57 o 
   2  11   1      108.74      113.18      5.74 o 
   3  11   1        6.30        2.85      1.91 o 
   4  11   1      160.53      160.69      7.60 o 
  -4 -10   2      115.96      110.75      4.06 o 
  -3 -10   2       67.76       65.03      3.53 o 
  -2 -10   2      119.19      108.26      4.57 o 
  -1 -10   2       39.92       31.05      2.40 o 
   0 -10   2        7.58       11.84      1.59 o 
  -5  -9   2      247.10      251.05      6.02 o 
  -4  -9   2       17.24       14.94      1.85 o 
  -3  -9   2      488.74      470.95      8.12 o 
  -2  -9   2       57.02       51.44      3.04 o 
  -1  -9   2      332.01      327.29      6.45 o 
   0  -9   2       21.99       16.52      1.64 o 
   1  -9   2      107.62      102.74      3.32 o 
   2  -9   2       18.42       13.38      1.89 o 
  -6  -8   2        3.62        3.36      1.15 o 
  -5  -8   2       77.84       78.81      4.17 o 
  -4  -8   2      134.06      139.51      3.66 o 
  -3  -8   2      208.18      201.49      5.24 o 
  -2  -8   2        1.43        2.71      1.11 o 
  -1  -8   2      550.29      529.64      8.22 o 
   0  -8   2      212.10      201.81      4.29 o 
   1  -8   2      239.12      238.32      6.51 o 
   2  -8   2      166.12      140.60      4.27 o 
   3  -8   2      425.52      382.26      8.88 o 
  -7  -7   2       20.55       22.24      2.33 o 
  -6  -7   2      143.13      139.78      4.04 o 
  -5  -7   2       11.62       12.70      1.42 o 
  -4  -7   2      540.35      522.34      7.33 o 
  -3  -7   2       89.77       93.79      2.78 o 
  -2  -7   2      109.02      114.96      3.35 o 
  -1  -7   2        4.13        5.05      0.96 o 
   0  -7   2      230.98      229.52      6.20 o 
   1  -7   2       91.05       84.80      2.73 o 
   2  -7   2      557.08      552.05      8.86 o 
   3  -7   2      174.73      178.67      6.43 o 
   4  -7   2      279.77      278.06      7.34 o 
  -7  -6   2       37.41       33.50      2.94 o 
  -6  -6   2      276.92      272.35      5.77 o 
  -5  -6   2       26.02       25.12      2.60 o 
  -4  -6   2      202.20      201.19      4.03 o 
  -3  -6   2       75.05       79.90      2.64 o 
  -2  -6   2      551.56      550.21      6.14 o 
  -1  -6   2      233.52      244.62      3.97 o 
   0  -6   2      547.55      508.06      9.23 o 
   1  -6   2        3.51        3.80      0.90 o 
   2  -6   2      102.16      108.25      6.33 o 
   3  -6   2       19.24       19.98      1.87 o 
   4  -6   2      328.96      340.29      7.82 o 
   5  -6   2       35.23       36.06      2.52 o 
  -7  -5   2      242.79      246.68     18.67 o 
  -6  -5   2      101.24      105.40      4.16 o 
  -5  -5   2      259.31      255.05      4.91 o 
  -4  -5   2        1.42        0.85      1.04 o 
  -3  -5   2      934.78      919.02      9.78 o 
  -2  -5   2      194.74      199.88      3.00 o 
  -1  -5   2     1192.38     1219.67     10.66 o 
   0  -5   2      629.53      602.12      8.15 o 
   1  -5   2      310.37      268.13      3.65 o 
   2  -5   2       11.36       12.90      1.12 o 
   3  -5   2       29.83       29.27      1.81 o 
   4  -5   2       22.69       21.37      1.95 o 
   5  -5   2       36.54       35.48      2.04 o 
   6  -5   2       20.64       21.12      2.66 o 
  -7  -4   2      205.28      198.33      5.91 o 
  -6  -4   2       19.37       23.31      1.91 o 
  -5  -4   2      122.53      126.66      2.99 o 
  -4  -4   2       63.57       62.57      2.02 o 
  -3  -4   2      808.37      803.85     10.96 o 
  -2  -4   2      207.37      208.51      3.84 o 
  -1  -4   2     1576.63     1590.81     11.66 o 
   0  -4   2       21.60       27.54      1.10 o 
   1  -4   2     4660.92     4767.46     32.16 o 
   2  -4   2       34.04       32.59      1.99 o 
   3  -4   2      232.60      200.45      3.63 o 
   4  -4   2       59.22       62.98      2.56 o 
   5  -4   2      255.83      260.79      4.89 o 
   6  -4   2       16.33       15.22      1.84 o 
  -7  -3   2       13.74       14.12      2.73 o 
  -6  -3   2      483.57      498.97      8.50 o 
  -5  -3   2       14.55       16.42      1.40 o 
  -4  -3   2       37.28       30.77      1.45 o 
  -3  -3   2       11.04        8.74      0.84 o 
  -2  -3   2      546.99      537.65      5.65 o 
  -1  -3   2       77.08       82.96      1.41 o 
   0  -3   2       87.31       85.37      1.33 o 
   1  -3   2      106.54       95.97      1.46 o 
   2  -3   2      168.32      161.92      2.73 o 
   3  -3   2     2092.76     2162.45     18.98 o 
   4  -3   2      207.91      194.28      4.45 o 
   5  -3   2      335.08      333.23      5.41 o 
   6  -3   2       74.49       75.02      4.78 o 
   7  -3   2       51.50       58.54      3.52 o 
  -7  -2   2        2.39        4.28      2.52 o 
  -6  -2   2      171.29      174.27      6.18 o 
  -5  -2   2       89.45       92.13      2.97 o 
  -4  -2   2     2248.52     2236.15     19.48 o 
  -3  -2   2        3.47        3.11      0.62 o 
  -2  -2   2     1556.58     1587.88     12.44 o 
  -1  -2   2       33.01       20.25      0.63 o 
   0  -2   2      352.30      364.05      2.98 o 
   1  -2   2     1670.31     1724.35     12.10 o 
   2  -2   2     2411.34     2341.01     19.51 o 
   3  -2   2       17.36       21.12      1.34 o 
   4  -2   2      219.55      210.94      3.25 o 
   5  -2   2      267.53      274.67      4.67 o 
   6  -2   2      385.24      375.22      6.80 o 
   7  -2   2        2.71        0.77      1.31 o 
  -7  -1   2       24.85       31.41      2.67 o 
  -6  -1   2       40.72       37.33      2.17 o 
  -5  -1   2      383.30      377.39      6.27 o 
  -4  -1   2      258.37      263.13      3.88 o 
  -3  -1   2      281.33      278.71      3.01 o 
  -2  -1   2      757.12      751.36      6.31 o 
  -1  -1   2     1123.32     1182.24      8.31 o 
   0  -1   2      659.30      674.12      5.39 o 
   1  -1   2        5.44       11.39      0.47 o 
   2  -1   2     3691.60     3849.52     27.75 o 
   3  -1   2      216.35      243.68      3.61 o 
   4  -1   2      500.50      521.33      5.00 o 
   5  -1   2       51.72       51.60      2.26 o 
   6  -1   2      286.66      298.35      5.74 o 
   7  -1   2       41.81       36.30      2.82 o 
  -7   0   2       61.68       65.49      4.40 o 
  -6   0   2       11.88       11.51      1.49 o 
  -5   0   2      468.50      456.92      7.06 o 
  -4   0   2       30.27       27.91      1.12 o 
  -3   0   2      541.73      549.89      4.94 o 
  -2   0   2     1092.67     1140.95      9.06 o 
  -1   0   2     1359.94     1389.37     12.69 o 
   0   0   2      599.89      615.62      4.85 o 
   1   0   2     2934.56     3203.73     24.85 o 
   2   0   2      299.25      285.01      3.03 o 
   3   0   2     1755.01     1611.10     12.56 o 
   4   0   2      460.94      497.91      5.49 o 
   5   0   2      373.15      377.27      5.18 o 
   6   0   2      145.75      148.87      3.82 o 
   7   0   2       93.37      104.37      4.66 o 
   8   0   2       59.18       64.52      4.47 o 
  -7   1   2      329.59      314.68     21.73 o 
  -6   1   2      188.12      187.63      5.42 o 
  -5   1   2       30.83       31.79      1.92 o 
  -4   1   2      406.21      413.67      5.56 o 
  -3   1   2      430.78      419.78      4.50 o 
  -2   1   2      180.17      206.73      2.44 o 
  -1   1   2        1.17        1.93      0.41 o 
   0   1   2       57.01       56.24      1.05 o 
   1   1   2     2345.17     2467.29     16.46 o 
   2   1   2     4874.88     5049.73     39.29 o 
   3   1   2      784.45      812.02      6.92 o 
   4   1   2        0.83        0.67      0.52 o 
   5   1   2      453.38      405.83      5.42 o 
   6   1   2       76.26       76.01      2.39 o 
   7   1   2      863.88      868.89     13.51 o 
   8   1   2      109.33       88.98      5.27 o 
  -7   2   2       59.43       66.88      6.75 o 
  -6   2   2      729.45      720.28     15.29 o 
  -5   2   2       54.29       59.81      2.56 o 
  -4   2   2      618.38      625.60      6.66 o 
  -3   2   2       55.26       62.83      1.38 o 
  -2   2   2     1997.48     1981.60     15.27 o 
  -1   2   2       23.45       31.17      0.89 o 
   0   2   2     4952.05     4973.09     32.57 o 
   1   2   2       34.21       39.10      0.91 o 
   2   2   2       44.83       37.99      0.84 o 
   3   2   2      141.71      174.96      2.63 o 
   4   2   2      221.35      231.52      3.01 o 
   5   2   2       42.54       55.15      1.87 o 
   6   2   2        1.01        2.20      0.98 o 
   7   2   2      131.82      134.39      3.89 o 
   8   2   2      198.62      174.02     12.66 o 
  -6   3   2        5.09        5.81      3.16 o 
  -5   3   2        7.96        6.72      1.38 o 
  -4   3   2      365.57      338.96      5.93 o 
  -3   3   2      368.90      370.36      4.40 o 
  -2   3   2     1148.57     1150.39     11.86 o 
  -1   3   2       26.18       34.69      1.02 o 
   0   3   2     4249.04     4381.79     34.95 o 
   1   3   2       84.72       74.16      1.39 o 
   2   3   2     1888.23     1876.98     17.02 o 
   3   3   2      327.83      324.45      3.49 o 
   4   3   2     2413.37     2318.17     15.47 o 
   5   3   2       17.59       25.14      1.64 o 
   6   3   2        2.06        5.31      1.20 o 
   7   3   2        2.36        0.55      1.64 o 
   8   3   2       14.36       19.18      2.31 o 
  -6   4   2      274.62      285.98     11.81 o 
  -5   4   2      418.53      430.24      9.70 o 
  -4   4   2      127.35      119.71      3.56 o 
  -3   4   2      392.91      375.43      6.11 o 
  -2   4   2      361.94      345.64      4.15 o 
  -1   4   2     1468.25     1428.95     11.64 o 
   0   4   2       61.19       60.77      1.24 o 
   1   4   2      137.97      141.09      3.00 o 
   2   4   2      792.82      787.21      7.41 o 
   3   4   2      259.08      266.26      3.20 o 
   4   4   2      449.57      447.37      4.79 o 
   5   4   2      173.42      173.73      2.63 o 
   6   4   2     1023.64      943.01     11.70 o 
   7   4   2       37.35       41.16      2.53 o 
   8   4   2        5.77        2.37      1.28 o 
  -5   5   2      217.99      228.06      5.53 o 
  -4   5   2      727.27      700.93     10.03 o 
  -3   5   2      740.57      751.53     10.08 o 
  -2   5   2       15.38       24.25      1.45 o 
  -1   5   2     1550.80     1531.46     12.66 o 
   0   5   2      238.81      246.08      2.93 o 
   1   5   2     1055.44     1008.48      7.83 o 
   2   5   2        8.49        7.97      0.72 o 
   3   5   2      739.78      757.58      7.01 o 
   4   5   2       25.46       26.98      1.53 o 
   5   5   2      760.83      767.90      7.75 o 
   6   5   2        1.35        0.79      0.94 o 
   7   5   2       39.53       39.83      2.34 o 
   8   5   2      112.01       84.91      3.44 o 
  -5   6   2        1.98        1.90      1.37 o 
  -4   6   2        4.19        4.74      1.37 o 
  -3   6   2       11.87       11.27      1.51 o 
  -2   6   2     2470.96     2389.57     21.48 o 
  -1   6   2      546.61      550.14      6.66 o 
   0   6   2       50.82       54.36      1.79 o 
   1   6   2      632.62      643.28      5.78 o 
   2   6   2      573.97      556.19      6.50 o 
   3   6   2      990.99      953.40      9.77 o 
   4   6   2        1.58        2.35      0.75 o 
   5   6   2      318.88      327.99      5.74 o 
   6   6   2        2.35        1.45      1.30 o 
   7   6   2       94.59      101.78      4.12 o 
   8   6   2       19.07       13.87      2.30 o 
  -4   7   2       39.01       40.70      3.12 o 
  -3   7   2       19.96       28.62      2.59 o 
  -2   7   2       29.60       28.24      1.97 o 
  -1   7   2       67.08       71.36      2.70 o 
   0   7   2     3229.64     3071.54     26.78 o 
   1   7   2      103.32      104.86      2.37 o 
   2   7   2      874.07      867.35      9.41 o 
   3   7   2      213.20      215.23      3.85 o 
   4   7   2      743.44      744.89     10.55 o 
   5   7   2       22.41       20.42      1.72 o 
   6   7   2      149.50      151.56      4.80 o 
   7   7   2      105.31      105.20      4.30 o 
  -3   8   2       92.08      100.04      4.42 o 
  -2   8   2       12.62       12.80      2.02 o 
  -1   8   2        0.72        1.11      1.02 o 
   0   8   2        8.40        3.96      1.14 o 
   1   8   2        0.90        2.32      0.81 o 
   2   8   2     1073.29     1042.28     11.23 o 
   3   8   2       73.37       76.78      2.48 o 
   4   8   2      435.18      449.95      7.34 o 
   5   8   2        7.02        6.50      1.30 o 
   6   8   2      410.56      411.77      7.95 o 
   7   8   2       81.56       81.66      3.95 o 
  -2   9   2        1.37       -0.57      1.41 o 
  -1   9   2      395.65      388.55      7.31 o 
   0   9   2       70.88       69.35      3.18 o 
   1   9   2      237.47      242.08      4.66 o 
   2   9   2      404.81      378.97      6.23 o 
   3   9   2       87.16       89.89      2.79 o 
   4   9   2      172.49      171.94      4.49 o 
   5   9   2       82.96       83.40      3.25 o 
   6   9   2       55.87       60.15      4.62 o 
  -1  10   2       60.93       40.93      3.15 o 
   0  10   2       12.15       10.04      1.64 o 
   1  10   2      349.84      364.18      8.00 o 
   2  10   2       50.01       46.59      4.17 o 
   3  10   2      220.38      235.70      6.44 o 
   4  10   2      140.24      140.09      5.06 o 
   5  10   2      229.00      246.87      6.94 o 
   6  10   2       43.96       37.01      4.75 o 
   1  11   2        7.48       16.90      2.39 o 
   2  11   2       46.35       36.79      5.59 o 
   3  11   2       30.33       31.21      3.80 o 
   4  11   2      213.49      204.42      6.51 o 
  -3 -10   3        2.38        1.57      1.41 o 
  -2 -10   3      719.78      685.51     12.66 o 
  -1 -10   3       55.06       45.75      2.83 o 
   0 -10   3      176.43      163.29      4.41 o 
  -5  -9   3        7.40        5.35      1.31 o 
  -4  -9   3       50.23       53.86      2.92 o 
  -3  -9   3       22.56       25.00      2.10 o 
  -2  -9   3       87.83       90.48      3.98 o 
  -1  -9   3        1.20        1.61      1.36 o 
   0  -9   3      400.33      362.47      6.33 o 
   1  -9   3       27.94       24.26      2.07 o 
   2  -9   3      250.83      234.91      5.93 o 
  -6  -8   3       39.41       41.74      2.69 o 
  -5  -8   3      183.99      186.42      4.49 o 
  -4  -8   3        3.45        2.00      1.06 o 
  -3  -8   3      385.41      382.75      6.28 o 
  -2  -8   3        6.44        2.00      1.27 o 
  -1  -8   3      287.05      287.71      5.74 o 
   0  -8   3       20.10       17.12      2.23 o 
   1  -8   3        6.09        7.18      1.26 o 
   2  -8   3       84.17       84.02      5.97 o 
   3  -8   3      284.27      276.06      7.50 o 
  -6  -7   3        2.95        2.69      1.30 o 
  -5  -7   3       52.27       54.85      2.45 o 
  -4  -7   3       65.77       69.72      2.57 o 
  -3  -7   3      319.43      314.47      5.37 o 
  -2  -7   3       31.56       34.68      1.84 o 
  -1  -7   3      499.19      503.94      7.61 o 
   0  -7   3       33.50       34.06      1.83 o 
   1  -7   3      438.79      417.58      6.36 o 
   2  -7   3       50.95       42.82      4.14 o 
   3  -7   3      301.23      297.87      7.38 o 
   4  -7   3        6.95        6.72      1.82 o 
  -7  -6   3        2.60        3.86      1.64 o 
  -6  -6   3      289.14      302.42      7.61 o 
  -5  -6   3       55.26       54.78      2.53 o 
  -4  -6   3      432.18      411.88      6.21 o 
  -3  -6   3       12.61       16.68      1.46 o 
  -2  -6   3       77.51       78.64      2.40 o 
  -1  -6   3       15.13       15.23      1.21 o 
   0  -6   3      401.54      384.14      6.17 o 
   1  -6   3      141.59      133.86      3.21 o 
   2  -6   3      353.38      326.72      6.03 o 
   3  -6   3      332.87      330.71      6.28 o 
   4  -6   3        0.43        0.34      1.17 o 
   5  -6   3       29.50       26.50      2.39 o 
  -7  -5   3       84.58       70.50      3.83 o 
  -6  -5   3      191.58      186.01      5.68 o 
  -5  -5   3        0.38        0.35      1.12 o 
  -4  -5   3      400.93      398.59      6.58 o 
  -3  -5   3        0.69        0.63      0.78 o 
  -2  -5   3      606.31      600.29      6.31 o 
  -1  -5   3      130.24      112.16      2.26 o 
   0  -5   3      586.06      597.88      6.87 o 
   1  -5   3       50.81       56.07      1.81 o 
   2  -5   3      522.93      506.32      7.07 o 
   3  -5   3      132.78      132.00      3.10 o 
   4  -5   3      512.25      489.71      7.85 o 
   5  -5   3       72.22       73.04      2.94 o 
  -7  -4   3      178.70      181.16      6.58 o 
  -6  -4   3      448.01      462.64      7.90 o 
  -5  -4   3      634.41      648.44      9.23 o 
  -4  -4   3       38.48       37.71      1.68 o 
  -3  -4   3      421.00      403.97      5.63 o 
  -2  -4   3      718.61      714.95      6.62 o 
  -1  -4   3      100.28      100.64      1.52 o 
   0  -4   3      308.40      293.65      3.22 o 
   1  -4   3      577.02      611.23      7.04 o 
   2  -4   3       51.27       56.46      1.82 o 
   3  -4   3       14.96       12.27      1.15 o 
   4  -4   3      212.22      206.52      4.53 o 
   5  -4   3        3.86        1.01      0.86 o 
   6  -4   3      159.04      166.97      4.21 o 
  -7  -3   3      113.41      114.07      3.98 o 
  -6  -3   3        6.88        6.16      1.33 o 
  -5  -3   3      277.30      283.99      5.47 o 
  -4  -3   3       60.19       72.72      2.13 o 
  -3  -3   3     2253.17     2314.32     19.93 o 
  -2  -3   3       45.70       42.98      1.02 o 
  -1  -3   3     2207.13     2217.73     14.49 o 
   0  -3   3       38.93       44.29      0.98 o 
   1  -3   3     1120.44     1084.91      8.93 o 
   2  -3   3        7.47        6.53      0.78 o 
   3  -3   3      561.08      554.20      6.66 o 
   4  -3   3       10.99       15.95      1.31 o 
   5  -3   3      709.27      705.47      8.83 o 
   6  -3   3        3.53        2.59      1.05 o 
   7  -3   3       12.63       11.87      2.12 o 
  -7  -2   3       36.52       44.93      3.11 o 
  -6  -2   3        0.53        2.20      1.05 o 
  -5  -2   3       18.10       16.21      1.68 o 
  -4  -2   3       33.36       25.33      1.37 o 
  -3  -2   3       86.20       71.93      1.70 o 
  -2  -2   3     1444.41     1544.57     11.29 o 
  -1  -2   3     2457.87     2615.23     16.72 o 
   0  -2   3       35.00       36.13      0.96 o 
   1  -2   3      522.51      486.96      3.95 o 
   2  -2   3      171.85      178.41      3.55 o 
   3  -2   3      607.40      581.66      6.15 o 
   4  -2   3       82.28       78.32      2.28 o 
   5  -2   3      643.56      627.48      7.94 o 
   6  -2   3       36.94       43.46      2.39 o 
   7  -2   3      418.03      416.64      9.23 o 
  -7  -1   3       42.42       41.38      3.13 o 
  -6  -1   3      197.33      198.29      4.80 o 
  -5  -1   3       61.71       64.05      2.92 o 
  -4  -1   3      816.34      785.55      8.75 o 
  -3  -1   3       30.75       33.46      0.99 o 
  -2  -1   3      439.91      414.07      4.79 o 
  -1  -1   3       20.38       11.18      0.52 o 
   0  -1   3     1718.99     1875.95     13.99 o 
   1  -1   3      515.78      520.96      4.30 o 
   2  -1   3      943.44      925.04      8.03 o 
   3  -1   3      653.27      687.96      6.26 o 
   4  -1   3      231.17      220.94      3.19 o 
   5  -1   3       30.80       33.11      1.95 o 
   6  -1   3      365.24      342.27      6.33 o 
   7  -1   3       37.60       39.57      3.78 o 
  -7   0   3      191.21      178.73      7.31 o 
  -6   0   3      127.86      133.28      3.95 o 
  -5   0   3       15.30       17.65      1.67 o 
  -4   0   3     1211.68     1203.50     12.08 o 
  -3   0   3      170.76      171.50      2.30 o 
  -2   0   3      548.00      519.78      5.56 o 
  -1   0   3      268.86      280.43      3.82 o 
   0   0   3      623.02      583.67      4.24 o 
   1   0   3      151.46      180.64      1.98 o 
   2   0   3     2707.49     2817.83     21.11 o 
   3   0   3       84.44      105.80      2.07 o 
   4   0   3      265.30      256.29      3.78 o 
   5   0   3       12.06       10.61      1.27 o 
   6   0   3      324.12      346.11      6.33 o 
   7   0   3       56.55       53.14      3.15 o 
   8   0   3      176.21      162.86      6.22 o 
  -7   1   3      100.47       96.04      5.43 o 
  -6   1   3        6.31        5.77      1.62 o 
  -5   1   3     1265.45     1276.13     14.87 o 
  -4   1   3      181.09      186.45      3.18 o 
  -3   1   3      132.70      125.72      2.03 o 
  -2   1   3       21.21       16.94      0.98 o 
  -1   1   3      637.92      640.63      7.92 o 
   0   1   3      600.96      600.67      5.00 o 
   1   1   3     2571.49     2755.05     23.88 o 
   2   1   3      343.63      332.04      3.70 o 
   3   1   3     1141.81     1078.96      9.92 o 
   4   1   3       82.20       83.04      2.01 o 
   5   1   3       21.03       21.07      1.47 o 
   6   1   3       13.31       13.76      1.32 o 
   7   1   3      142.64      138.64      5.76 o 
   8   1   3      123.79      140.82      5.03 o 
  -6   2   3       15.01       17.19      2.91 o 
  -5   2   3       84.27       93.94      3.75 o 
  -4   2   3       10.71        8.47      0.99 o 
  -3   2   3     2970.99     2940.30     25.01 o 
  -2   2   3        8.47       12.19      0.83 o 
  -1   2   3        5.67       17.03      0.76 o 
   0   2   3      375.55      385.93      3.37 o 
   1   2   3     3131.02     3147.79     31.26 o 
   2   2   3       64.68       65.72      1.14 o 
   3   2   3      474.62      470.70      4.51 o 
   4   2   3      187.85      178.85      2.52 o 
   5   2   3      943.44      885.38      9.34 o 
   6   2   3      142.40      141.30      3.20 o 
   7   2   3      305.69      315.94      6.11 o 
   8   2   3        4.47        5.79      1.62 o 
  -6   3   3      568.13      581.61     11.04 o 
  -5   3   3       26.93       29.48      2.08 o 
  -4   3   3       84.55       95.05      3.13 o 
  -3   3   3       91.96       96.11      2.49 o 
  -2   3   3      591.47      576.31      5.80 o 
  -1   3   3     2123.36     2145.03     16.38 o 
   0   3   3     1948.87     2101.18     18.12 o 
   1   3   3      420.63      370.28      3.24 o 
   2   3   3        5.08        2.26      0.39 o 
   3   3   3       12.48       20.24      0.80 o 
   4   3   3      257.32      260.28      3.04 o 
   5   3   3       70.30       69.24      2.49 o 
   6   3   3      154.97      143.62      3.72 o 
   7   3   3      328.41      323.98      6.20 o 
   8   3   3       13.60       11.20      1.94 o 
  -5   4   3       15.70       15.92      1.80 o 
  -4   4   3      682.02      674.66     10.08 o 
  -3   4   3      171.34      171.03      4.06 o 
  -2   4   3      952.78      974.70      9.92 o 
  -1   4   3       22.69       25.44      1.05 o 
   0   4   3     1832.67     1799.37     12.95 o 
   1   4   3     1917.83     1959.07     15.90 o 
   2   4   3     1567.99     1546.35     12.24 o 
   3   4   3        7.92        9.18      0.77 o 
   4   4   3      787.12      735.13      6.97 o 
   5   4   3       24.97       22.96      1.23 o 
   6   4   3      368.76      382.82      6.45 o 
   7   4   3       67.54       64.08      2.76 o 
   8   4   3      297.32      272.61      7.70 o 
  -5   5   3        0.53        2.75      1.28 o 
  -4   5   3       19.03       14.60      1.71 o 
  -3   5   3       13.08       14.34      1.56 o 
  -2   5   3     1212.25     1163.10     13.34 o 
  -1   5   3     1140.68     1103.90      9.78 o 
   0   5   3       82.35       83.75      1.79 o 
   1   5   3        1.19        2.28      0.40 o 
   2   5   3     1099.41     1073.09      9.19 o 
   3   5   3     1300.54     1328.21     11.11 o 
   4   5   3      633.79      628.44      6.38 o 
   5   5   3      318.80      325.88      4.36 o 
   6   5   3      528.34      522.88      8.28 o 
   7   5   3        0.82        1.66      1.00 o 
   8   5   3       36.46       46.10      2.60 o 
  -4   6   3       98.30       96.85      3.57 o 
  -3   6   3       22.16       26.68      2.05 o 
  -2   6   3       82.06       72.67      2.78 o 
  -1   6   3       66.80       74.50      3.73 o 
   0   6   3       98.10       79.26      1.91 o 
   1   6   3      750.87      739.54      5.98 o 
   2   6   3      154.67      157.55      3.83 o 
   3   6   3      458.79      448.87      5.01 o 
   4   6   3        3.83        4.63      0.77 o 
   5   6   3     1016.03     1012.21     10.62 o 
   6   6   3       87.95       87.99      3.44 o 
   7   6   3      169.22      174.87      5.11 o 
   8   6   3       15.52       11.60      2.78 o 
  -4   7   3      198.76      194.65      6.20 o 
  -3   7   3      247.14      249.86     16.10 o 
  -2   7   3       17.97       24.26      2.45 o 
  -1   7   3      105.68      120.04      3.42 o 
   0   7   3      285.10      256.55      4.31 o 
   1   7   3        4.21        4.78      0.82 o 
   2   7   3      727.43      709.31      8.15 o 
   3   7   3     1089.30     1069.67     11.11 o 
   4   7   3       27.44       30.62      1.61 o 
   5   7   3      131.07      121.77      3.47 o 
   6   7   3        2.95        4.25      1.36 o 
   7   7   3      273.14      274.42      9.33 o 
  -3   8   3       14.76        8.93      1.95 o 
  -2   8   3      284.41      298.15      9.36 o 
  -1   8   3       22.71       24.15      2.39 o 
   0   8   3       96.58       88.79      3.02 o 
   1   8   3      100.04      104.83      2.81 o 
   2   8   3       14.68       12.14      1.49 o 
   3   8   3       23.18       20.61      2.19 o 
   4   8   3      834.85      847.55     18.21 o 
   5   8   3       86.59       87.48      4.36 o 
   6   8   3      133.91      126.15      8.65 o 
   7   8   3       38.44       31.47      3.57 o 
  -2   9   3       14.34       15.99      4.11 o 
  -1   9   3       16.71       22.34      3.18 o 
   0   9   3      625.98      655.90     12.54 o 
   1   9   3       33.55       34.72      2.66 o 
   2   9   3       36.49       31.89      2.12 o 
   3   9   3       53.97       53.35      2.58 o 
   4   9   3        1.35        3.22      1.78 o 
   5   9   3      152.17      146.79      6.08 o 
   6   9   3      407.28      413.50     19.73 o 
  -1  10   3       74.99       95.72      5.82 o 
   0  10   3       47.09       53.59      3.38 o 
   1  10   3       16.89       16.40      2.17 o 
   2  10   3       41.61       49.93      3.16 o 
   3  10   3       17.56       16.09      1.89 o 
   4  10   3       10.31        7.40      1.79 o 
   5  10   3      102.33      101.13      4.38 o 
   6  10   3       13.14        7.56      2.46 o 
   2  11   3        1.91        4.70      1.60 o 
   3  11   3       26.44       28.99      3.80 o 
   4  11   3        1.72        2.89      1.56 o 
  -2 -10   4       18.96       23.62      5.22 o 
  -1 -10   4       68.50       82.56      4.34 o 
  -4  -9   4       31.56       23.77      2.06 o 
  -3  -9   4        1.40        1.82      1.52 o 
  -2  -9   4      262.39      269.15      7.10 o 
  -1  -9   4       94.88       92.14      5.19 o 
   0  -9   4       73.30       76.59      2.88 o 
   1  -9   4        0.33       -0.08      1.03 o 
  -5  -8   4      122.19      126.05      4.53 o 
  -4  -8   4       63.17       75.21      2.92 o 
  -3  -8   4        0.31        0.41      0.94 o 
  -2  -8   4      126.63      127.41      4.58 o 
  -1  -8   4        3.67        3.34      1.45 o 
   0  -8   4      192.51      195.45      4.73 o 
   1  -8   4       22.94       16.10      1.78 o 
   2  -8   4      177.89      182.42      5.76 o 
   3  -8   4        0.27       -0.67      1.58 o 
  -6  -7   4        3.12        0.66      1.47 o 
  -5  -7   4      429.45      436.96      9.45 o 
  -4  -7   4      304.24      300.73      7.10 o 
  -3  -7   4       35.70       32.81      1.92 o 
  -2  -7   4       11.93       12.75      1.55 o 
  -1  -7   4       14.64       21.25      2.01 o 
   0  -7   4        1.23        1.36      1.25 o 
   1  -7   4        4.52        3.68      1.00 o 
   2  -7   4        5.66        3.93      1.64 o 
   3  -7   4      322.66      292.91      7.43 o 
   4  -7   4       83.01       84.26      4.21 o 
  -6  -6   4        1.92        1.69      1.36 o 
  -5  -6   4      528.43      502.32     10.54 o 
  -4  -6   4      147.68      138.92      4.02 o 
  -3  -6   4     1551.38     1522.04     15.38 o 
  -2  -6   4        9.33        7.73      1.13 o 
  -1  -6   4      211.03      211.17      3.54 o 
   0  -6   4        4.17        7.72      1.20 o 
   1  -6   4      165.61      165.58      3.64 o 
   2  -6   4       66.74       55.85      2.26 o 
   3  -6   4      147.77      151.25      5.51 o 
   4  -6   4       13.36       15.26      2.19 o 
   5  -6   4      111.51      104.44      3.98 o 
  -6  -5   4      107.88      121.27      6.92 o 
  -5  -5   4       99.00      100.55      4.09 o 
  -4  -5   4      199.92      188.46      4.37 o 
  -3  -5   4      239.98      227.25      5.82 o 
  -2  -5   4      185.80      179.07      5.39 o 
  -1  -5   4      870.74      859.89      8.40 o 
   0  -5   4      556.68      517.87      5.84 o 
   1  -5   4      498.68      484.85      8.57 o 
   2  -5   4      155.33      161.51      4.21 o 
   3  -5   4      183.38      195.03      5.94 o 
   4  -5   4        0.42        0.02      0.88 o 
   5  -5   4        6.88        6.31      1.50 o 
  -7  -4   4       15.61       17.62      2.10 o 
  -6  -4   4      642.48      625.44     13.80 o 
  -5  -4   4        5.84        6.07      1.48 o 
  -4  -4   4      331.90      346.76      5.20 o 
  -3  -4   4        3.08        0.09      0.60 o 
  -2  -4   4      675.34      670.51      6.61 o 
  -1  -4   4        9.57       10.04      0.66 o 
   0  -4   4      964.02      948.62      7.34 o 
   1  -4   4      584.98      581.51      5.46 o 
   2  -4   4      933.24      875.71      8.48 o 
   3  -4   4        7.74        9.25      1.74 o 
   4  -4   4      369.97      373.88      6.54 o 
   5  -4   4      122.16      126.08      5.52 o 
   6  -4   4      129.34      127.23      3.74 o 
  -7  -3   4       63.96       62.24      4.42 o 
  -6  -3   4       74.22       77.65      3.22 o 
  -5  -3   4       45.21       40.22      2.27 o 
  -4  -3   4      141.32      135.66      3.55 o 
  -3  -3   4       36.68       27.37      1.28 o 
  -2  -3   4     1522.12     1575.24     11.86 o 
  -1  -3   4      138.09      183.07      2.21 o 
   0  -3   4      266.30      270.50      3.41 o 
   1  -3   4      170.17      176.13      2.23 o 
   2  -3   4      579.30      596.38      5.93 o 
   3  -3   4      111.90      113.16      2.58 o 
   4  -3   4      309.55      294.84      4.93 o 
   5  -3   4       70.32       65.32      4.68 o 
   6  -3   4      247.43      252.12      5.11 o 
  -7  -2   4      134.44      133.98      4.75 o 
  -6  -2   4        3.23        4.42      1.29 o 
  -5  -2   4      406.74      424.46      7.14 o 
  -4  -2   4      258.18      244.90      4.30 o 
  -3  -2   4      644.50      630.68      6.79 o 
  -2  -2   4      617.03      594.53      5.32 o 
  -1  -2   4     1676.87     1549.62     11.28 o 
   0  -2   4      551.23      620.68      5.69 o 
   1  -2   4     1599.01     1701.89     11.55 o 
   2  -2   4        8.10       10.61      0.72 o 
   3  -2   4      296.32      298.93      3.35 o 
   4  -2   4       79.72       90.05      2.51 o 
   5  -2   4      116.18      112.05      3.03 o 
   6  -2   4       18.24       17.36      1.84 o 
   7  -2   4       19.78       16.31      1.98 o 
  -7  -1   4      139.45      133.84      4.45 o 
  -6  -1   4       20.12       18.89      1.89 o 
  -5  -1   4       58.34       62.41      2.86 o 
  -4  -1   4        9.69       12.69      2.47 o 
  -3  -1   4      437.23      408.50      5.41 o 
  -2  -1   4      191.68      200.53      2.85 o 
  -1  -1   4     1527.59     1554.83     10.49 o 
   0  -1   4       98.05       76.99      1.54 o 
   1  -1   4      502.93      405.46      3.73 o 
   2  -1   4      652.63      716.04      5.94 o 
   3  -1   4     3041.62     3133.33     23.51 o 
   4  -1   4        6.99        7.69      0.80 o 
   5  -1   4      708.04      733.05      9.81 o 
   6  -1   4       37.08       43.99      2.40 o 
   7  -1   4       83.95       82.32      3.73 o 
  -6   0   4      109.72      113.20      3.73 o 
  -5   0   4      143.73      150.13      4.97 o 
  -4   0   4     1570.72     1588.32     15.40 o 
  -3   0   4       35.83       37.70      1.40 o 
  -2   0   4      284.75      267.12      3.71 o 
  -1   0   4      105.36       97.32      1.43 o 
   0   0   4       84.20       87.66      1.24 o 
   1   0   4      520.97      527.45      4.17 o 
   2   0   4      571.81      520.83      6.03 o 
   3   0   4     1075.16     1028.52      9.37 o 
   4   0   4      716.72      705.27      7.67 o 
   5   0   4      210.44      207.20      3.70 o 
   6   0   4      113.64      108.54      3.40 o 
   7   0   4      296.68      304.45      6.25 o 
  -6   1   4       40.51       52.23      3.31 o 
  -5   1   4       34.59       41.07      2.38 o 
  -4   1   4      983.44      945.33     10.34 o 
  -3   1   4      608.20      634.17      7.22 o 
  -2   1   4     2058.96     2039.92     17.67 o 
  -1   1   4       24.38       24.31      0.93 o 
   0   1   4     2045.11     1986.58     19.18 o 
   1   1   4      248.99      272.10      2.40 o 
   2   1   4      290.57      301.53      3.15 o 
   3   1   4        0.45        0.32      0.54 o 
   4   1   4      416.50      379.37      4.93 o 
   5   1   4       72.29       79.57      2.91 o 
   6   1   4      500.38      496.78      7.70 o 
   7   1   4        3.45        3.28      1.36 o 
   8   1   4       94.44       87.09      4.10 o 
  -6   2   4       23.74       20.87      3.08 o 
  -5   2   4       71.67       70.41      2.86 o 
  -4   2   4        9.75        9.51      1.08 o 
  -3   2   4      345.62      353.74      5.03 o 
  -2   2   4       18.06       13.05      0.98 o 
  -1   2   4     2448.81     2596.89     19.43 o 
   0   2   4     3111.92     3343.40     25.08 o 
   1   2   4     1643.09     1660.36     18.44 o 
   2   2   4     1697.82     1618.15     13.24 o 
   3   2   4      107.82       89.01      1.95 o 
   4   2   4      161.51      157.92      3.21 o 
   5   2   4        4.50        2.18      0.88 o 
   6   2   4       65.77       60.03      2.20 o 
   7   2   4       11.87       13.83      1.91 o 
   8   2   4      240.81      248.77      6.81 o 
  -6   3   4        6.53        8.62      1.94 o 
  -5   3   4      162.45      159.53      5.15 o 
  -4   3   4       11.42       15.69      1.46 o 
  -3   3   4      274.23      243.75      4.17 o 
  -2   3   4       81.34       77.37      2.07 o 
  -1   3   4       65.59       59.57      1.37 o 
   0   3   4       24.06       23.65      0.83 o 
   1   3   4     9551.85     9774.73     91.96 o 
   2   3   4      406.53      482.53      4.58 o 
   3   3   4      869.04      854.39      6.97 o 
   4   3   4      458.69      442.25      4.38 o 
   5   3   4      788.78      743.60      8.30 o 
   6   3   4        2.80        2.71      0.89 o 
   7   3   4      165.53      181.80      4.53 o 
   8   3   4       71.84       72.27      3.73 o 
  -5   4   4        1.67        0.94      1.23 o 
  -4   4   4        4.91        9.54      1.47 o 
  -3   4   4      149.13      158.83      3.97 o 
  -2   4   4      267.12      247.75      4.02 o 
  -1   4   4       13.21        8.98      0.76 o 
   0   4   4      143.41      155.13      2.30 o 
   1   4   4      216.34      215.44      2.74 o 
   2   4   4      238.97      257.36      3.06 o 
   3   4   4     1188.11     1233.40     10.31 o 
   4   4   4      241.19      260.71      3.19 o 
   5   4   4     1003.09      984.04      9.30 o 
   6   4   4       66.16       62.03      2.22 o 
   7   4   4      450.23      438.75      7.43 o 
   8   4   4       11.29        8.53      1.61 o 
  -5   5   4       12.34        9.11      1.65 o 
  -4   5   4      130.98      129.47      4.03 o 
  -3   5   4       16.06       14.78      1.63 o 
  -2   5   4      519.24      548.82      6.91 o 
  -1   5   4       46.50       56.31      1.89 o 
   0   5   4     1187.02     1154.12     10.83 o 
   1   5   4        0.68        2.59      0.79 o 
   2   5   4      844.64      822.28      7.49 o 
   3   5   4      142.07      145.92      2.40 o 
   4   5   4       90.18       83.69      1.94 o 
   5   5   4      336.69      333.83      5.09 o 
   6   5   4      383.22      397.47      6.62 o 
   7   5   4       64.76       63.08      2.78 o 
   8   5   4       45.37       50.61      2.73 o 
  -4   6   4      101.24      102.58      3.81 o 
  -3   6   4       50.98       47.95      2.58 o 
  -2   6   4       82.78       72.30      2.76 o 
  -1   6   4       47.27       45.91      2.00 o 
   0   6   4       53.80       68.07      1.83 o 
   1   6   4       82.84       71.15      1.59 o 
   2   6   4     1312.60     1279.48     13.35 o 
   3   6   4      192.11      195.59      3.43 o 
   4   6   4      861.09      848.88     10.04 o 
   5   6   4        2.24        3.26      1.16 o 
   6   6   4      400.56      415.11      8.11 o 
   7   6   4        1.26        2.81      1.33 o 
   8   6   4       94.56       89.95      4.13 o 
  -3   7   4      149.87      151.24      6.63 o 
  -2   7   4       75.79       79.22      3.65 o 
  -1   7   4      630.13      606.30     10.31 o 
   0   7   4      320.78      338.92      5.83 o 
   1   7   4        0.98        2.35      0.97 o 
   2   7   4        4.69        1.18      0.93 o 
   3   7   4      132.72      145.54      3.69 o 
   4   7   4      100.67      100.25      3.09 o 
   5   7   4      345.73      358.93      7.35 o 
   6   7   4      341.07      322.39      9.25 o 
   7   7   4        7.87        9.39      2.31 o 
  -3   8   4      207.60      236.94      8.73 o 
  -2   8   4       96.81       83.61      5.07 o 
  -1   8   4      210.10      225.21     10.55 o 
   0   8   4      112.75      116.11      4.12 o 
   1   8   4      516.26      516.16      7.94 o 
   2   8   4      165.85      190.24      6.32 o 
   3   8   4      205.41      193.03      4.51 o 
   4   8   4      189.21      178.98      4.37 o 
   5   8   4       15.02       21.95      2.27 o 
   6   8   4        8.72        6.79      2.01 o 
   7   8   4      254.71      266.35      9.02 o 
  -2   9   4      214.19      216.72      8.50 o 
  -1   9   4       34.58       48.14      4.18 o 
   0   9   4      454.27      453.21     11.93 o 
   1   9   4      139.60      162.29      6.60 o 
   2   9   4      607.19      632.33      9.41 o 
   3   9   4      203.55      213.65      5.01 o 
   4   9   4        1.00       -0.48      1.58 o 
   5   9   4        9.23        8.16      1.83 o 
   6   9   4      103.51      103.69     11.29 o 
   0  10   4      473.13      471.37     14.87 o 
   1  10   4       91.57      100.14      4.32 o 
   2  10   4      251.06      274.69      7.05 o 
   3  10   4        0.35        1.88      1.18 o 
   4  10   4      922.44      987.14     15.63 o 
   5  10   4        2.91        3.53      1.68 o 
   6  10   4       23.08       19.62      4.64 o 
   2  11   4       71.46       79.88      4.13 o 
   3  11   4       50.43       51.43      3.39 o 
   4  11   4       54.14       66.25      6.75 o 
  -3  -9   5      111.27      118.66      4.83 o 
  -2  -9   5        0.25        1.61      1.45 o 
  -1  -9   5      215.43      187.87      6.00 o 
   0  -9   5      106.35      108.03      4.23 o 
   1  -9   5      114.93      111.92      5.50 o 
  -4  -8   5      402.09      358.00      6.52 o 
  -3  -8   5        0.45        0.71      1.02 o 
  -2  -8   5      239.14      244.93      6.24 o 
  -1  -8   5      127.29      140.27      4.91 o 
   0  -8   5       22.82       19.29      1.68 o 
   1  -8   5        9.60        4.25      1.21 o 
   2  -8   5        4.53        3.90      1.97 o 
  -5  -7   5       77.98       71.73      3.31 o 
  -4  -7   5      399.74      409.36      6.77 o 
  -3  -7   5       97.04       85.22      2.89 o 
  -2  -7   5     1183.83     1091.20     12.28 o 
  -1  -7   5       33.21       39.31      2.63 o 
   0  -7   5      494.75      504.35      8.06 o 
   1  -7   5        2.04        0.96      0.91 o 
   2  -7   5      226.33      234.01      5.59 o 
   3  -7   5        0.93        0.83      1.33 o 
  -6  -6   5        5.17        3.15      1.60 o 
  -5  -6   5        5.23        3.16      1.49 o 
  -4  -6   5       70.87       67.88      3.49 o 
  -3  -6   5      775.18      773.84      9.51 o 
  -2  -6   5       62.85       65.19      2.70 o 
  -1  -6   5      262.40      245.36      4.48 o 
   0  -6   5      806.61      735.34      9.94 o 
   1  -6   5        9.40       14.80      1.41 o 
   2  -6   5      148.26      154.05      3.73 o 
   3  -6   5       61.94       71.36      4.14 o 
   4  -6   5      361.38      372.90      8.64 o 
  -6  -5   5        6.29        2.32      1.79 o 
  -5  -5   5      354.00      355.47      8.18 o 
  -4  -5   5       14.45       16.16      3.31 o 
  -3  -5   5      244.27      245.85      4.95 o 
  -2  -5   5      105.89      101.39      2.99 o 
  -1  -5   5     1093.18     1099.93     10.35 o 
   0  -5   5       25.01       36.49      1.52 o 
   1  -5   5     1318.53     1290.57     13.13 o 
   2  -5   5       51.83       37.05      1.96 o 
   3  -5   5      203.87      182.90      5.32 o 
   4  -5   5        8.81       10.50      1.85 o 
   5  -5   5       13.80       19.77      2.13 o 
  -6  -4   5       15.04       15.24      1.89 o 
  -5  -4   5       27.55       28.16      2.10 o 
  -4  -4   5      232.08      218.09      7.40 o 
  -3  -4   5      391.80      374.46      4.94 o 
  -2  -4   5       61.68       66.89      1.86 o 
  -1  -4   5       82.97       86.81      1.64 o 
   0  -4   5       54.09       52.95      1.60 o 
   1  -4   5     1863.62     1830.47     14.69 o 
   2  -4   5      112.06      134.14      2.71 o 
   3  -4   5     1085.38     1097.66     13.03 o 
   4  -4   5        6.04        3.36      0.92 o 
   5  -4   5      156.61      142.71      3.73 o 
   6  -4   5       10.75       10.11      1.69 o 
  -6  -3   5      255.80      266.58      7.55 o 
  -5  -3   5        0.49        0.16      1.00 o 
  -4  -3   5        3.70        3.27      0.98 o 
  -3  -3   5      346.69      331.30      4.44 o 
  -2  -3   5     1179.68     1180.10     10.49 o 
  -1  -3   5       42.11       28.65      0.95 o 
   0  -3   5      845.20      868.45      7.91 o 
   1  -3   5       93.03       99.75      2.36 o 
   2  -3   5      917.50      909.65      7.77 o 
   3  -3   5       58.36       66.78      4.14 o 
   4  -3   5      294.27      317.74      5.26 o 
   5  -3   5      633.10      646.00      8.61 o 
   6  -3   5      162.78      135.21      3.99 o 
  -6  -2   5      260.30      263.47      6.03 o 
  -5  -2   5       80.28       78.81      3.10 o 
  -4  -2   5       36.51       40.78      1.99 o 
  -3  -2   5        2.34        1.40      0.75 o 
  -2  -2   5       90.07       77.98      1.61 o 
  -1  -2   5      399.11      401.56      3.73 o 
   0  -2   5      614.14      567.72      5.58 o 
   1  -2   5       45.78       31.66      1.10 o 
   2  -2   5     1337.48     1365.45     10.07 o 
   3  -2   5      272.89      265.77      4.24 o 
   4  -2   5      447.39      433.17      6.15 o 
   5  -2   5      109.67      109.56      3.05 o 
   6  -2   5      583.70      638.00      9.83 o 
   7  -2   5       30.57       33.01      2.77 o 
  -6  -1   5       16.65       20.79      2.07 o 
  -5  -1   5      448.46      458.52      6.90 o 
  -4  -1   5       26.37       31.76      1.75 o 
  -3  -1   5      641.43      634.52      7.60 o 
  -2  -1   5      357.60      336.21      3.84 o 
  -1  -1   5     1891.54     1898.88     12.83 o 
   0  -1   5      482.35      575.36      8.07 o 
   1  -1   5      102.32      105.20      1.80 o 
   2  -1   5       34.13       27.89      0.86 o 
   3  -1   5      154.46      130.90      2.35 o 
   4  -1   5      273.14      276.82      4.48 o 
   5  -1   5       65.05       61.17      3.50 o 
   6  -1   5      114.67      108.11      3.59 o 
   7  -1   5       17.79       15.26      1.90 o 
  -6   0   5        3.65        1.44      1.19 o 
  -5   0   5       71.29       76.56      2.67 o 
  -4   0   5       58.35       56.13      2.16 o 
  -3   0   5      822.15      816.86     10.07 o 
  -2   0   5       99.55      111.96      2.38 o 
  -1   0   5     2046.34     2091.14     16.41 o 
   0   0   5      353.37      329.69      3.07 o 
   1   0   5     1630.97     1539.84     11.21 o 
   2   0   5      861.54      910.01      7.81 o 
   3   0   5      883.01      905.94      8.29 o 
   4   0   5        1.05        1.75      0.64 o 
   5   0   5      352.36      340.72      5.93 o 
   6   0   5       52.17       59.28      2.74 o 
   7   0   5      239.00      237.40      5.54 o 
  -6   1   5       42.91       41.04      3.01 o 
  -5   1   5       11.42        8.62      1.29 o 
  -4   1   5      389.57      379.22      5.80 o 
  -3   1   5       15.36       15.10      1.26 o 
  -2   1   5       55.80       42.09      1.53 o 
  -1   1   5      385.36      388.69      4.32 o 
   0   1   5      665.39      748.81      8.33 o 
   1   1   5        3.36        5.76      0.42 o 
   2   1   5      913.88      902.06      9.55 o 
   3   1   5     2947.60     2856.00     25.09 o 
   4   1   5        7.62       11.41      1.12 o 
   5   1   5       24.28       28.05      1.56 o 
   6   1   5       16.00       15.68      1.60 o 
   7   1   5      266.70      268.86      5.80 o 
   8   1   5       16.09       17.48      2.39 o 
  -6   2   5       71.80       77.00      4.87 o 
  -5   2   5       12.60       12.85      2.10 o 
  -4   2   5      834.71      816.74      9.60 o 
  -3   2   5        0.59        1.63      0.76 o 
  -2   2   5      217.38      201.88      3.46 o 
  -1   2   5       52.82       61.51      1.56 o 
   0   2   5      661.81      610.42      7.65 o 
   1   2   5       10.49       14.13      0.99 o 
   2   2   5     1378.98     1491.15     11.02 o 
   3   2   5        0.58        0.80      0.36 o 
   4   2   5     1421.10     1365.28     12.82 o 
   5   2   5       20.76       15.60      1.24 o 
   6   2   5       38.23       40.57      1.87 o 
   7   2   5        0.56        1.67      1.02 o 
   8   2   5      103.71      104.66      4.50 o 
  -5   3   5      239.23      249.04      6.60 o 
  -4   3   5       58.25       73.68      5.69 o 
  -3   3   5      320.06      329.58      5.13 o 
  -2   3   5      398.34      379.53      5.22 o 
  -1   3   5       13.40       23.51      1.18 o 
   0   3   5      330.54      303.06      3.21 o 
   1   3   5      598.49      572.17      6.18 o 
   2   3   5      536.56      474.57      5.40 o 
   3   3   5      104.94      111.41      1.76 o 
   4   3   5      666.14      700.49      9.10 o 
   5   3   5        6.18        3.54      0.80 o 
   6   3   5      415.03      411.76      5.95 o 
   7   3   5        9.29        9.89      1.89 o 
   8   3   5      163.93      170.86      8.26 o 
  -5   4   5       69.64       77.26      3.93 o 
  -4   4   5        1.22        1.48      1.10 o 
  -3   4   5      520.22      500.07      6.84 o 
  -2   4   5        0.46        1.86      0.79 o 
  -1   4   5      456.86      458.08      5.72 o 
   0   4   5      143.93      143.98      2.15 o 
   1   4   5      976.17      921.25     10.08 o 
   2   4   5       21.67       21.51      1.13 o 
   3   4   5      149.27      127.74      2.56 o 
   4   4   5       29.60       20.86      1.85 o 
   5   4   5     1107.87     1070.21     11.16 o 
   6   4   5       38.31       41.76      2.13 o 
   7   4   5      118.95      129.54      4.55 o 
   8   4   5      192.79      195.45      6.05 o 
  -4   5   5        0.81        0.67      1.12 o 
  -3   5   5       80.17       97.41      3.31 o 
  -2   5   5       94.72       76.93      2.64 o 
  -1   5   5      183.27      170.43      3.27 o 
   0   5   5        1.34        1.42      0.60 o 
   1   5   5      983.19     1005.52      9.10 o 
   2   5   5        6.10        7.36      1.16 o 
   3   5   5        1.27        1.60      0.88 o 
   4   5   5        2.23        3.66      0.82 o 
   5   5   5      524.04      523.29      7.63 o 
   6   5   5        0.71       -0.13      0.84 o 
   7   5   5      628.34      644.09     11.28 o 
   8   5   5       12.24       10.37      1.92 o 
  -4   6   5      184.96      209.56      9.56 o 
  -3   6   5       55.31       58.30      3.32 o 
  -2   6   5      449.86      465.66     10.50 o 
  -1   6   5      150.80      162.53      4.45 o 
   0   6   5      338.99      305.32      8.08 o 
   1   6   5       16.63       21.49      1.27 o 
   2   6   5       35.87       34.36      1.62 o 
   3   6   5       89.07       97.76      2.50 o 
   4   6   5      102.11      100.99      2.60 o 
   5   6   5        2.08        3.41      1.09 o 
   6   6   5      170.87      179.77      5.13 o 
   7   6   5       12.40       11.01      2.48 o 
   8   6   5        0.78       -1.15      1.15 o 
  -3   7   5       25.79       23.39      3.27 o 
  -2   7   5      434.96      447.10     10.48 o 
  -1   7   5      348.16      343.63      7.35 o 
   0   7   5      601.21      633.56      8.80 o 
   1   7   5        7.02        9.89      1.16 o 
   2   7   5      460.48      434.46      6.90 o 
   3   7   5        6.44        3.49      1.10 o 
   4   7   5      105.51      101.80      3.19 o 
   5   7   5        6.61        8.41      1.57 o 
   6   7   5      333.27      354.02     13.61 o 
   7   7   5       61.78       55.59      5.27 o 
  -2   8   5       41.56       41.03      3.93 o 
  -1   8   5      221.35      216.26      7.91 o 
   0   8   5       99.25      112.15      5.36 o 
   1   8   5      126.79      121.12      3.54 o 
   2   8   5      550.51      600.11      8.88 o 
   3   8   5      667.26      693.77     11.54 o 
   4   8   5       59.48       57.57      2.83 o 
   5   8   5        5.71        3.05      1.56 o 
   6   8   5       23.69       21.27      2.97 o 
   7   8   5       11.39       16.73      2.97 o 
  -1   9   5       50.71       46.83      6.33 o 
   0   9   5        0.38       -0.29      2.00 o 
   1   9   5      230.82      240.48      6.34 o 
   2   9   5       59.25       58.26      2.74 o 
   3   9   5      307.23      325.86      6.89 o 
   4   9   5      218.87      257.28      5.64 o 
   5   9   5      456.19      467.27     28.38 o 
   6   9   5       23.04       28.14      6.54 o 
   0  10   5       86.49       86.11      5.44 o 
   1  10   5      178.43      158.99      7.08 o 
   2  10   5       25.02       20.86      2.44 o 
   3  10   5      102.62      109.65      3.84 o 
   4  10   5       84.39       81.42      3.39 o 
   5  10   5       34.94       43.13      3.80 o 
  -1  -9   6      204.68      223.83      6.74 o 
  -4  -8   6        4.40        6.93      1.64 o 
  -3  -8   6       90.34       96.76      4.13 o 
  -2  -8   6        8.89        4.76      1.37 o 
  -1  -8   6      259.83      243.69      6.69 o 
   0  -8   6        0.49        0.62      1.12 o 
   1  -8   6      174.69      198.53      4.87 o 
   2  -8   6       27.78       20.47      2.48 o 
  -4  -7   6        4.48        3.30      1.58 o 
  -3  -7   6      516.71      522.57      8.19 o 
  -2  -7   6      316.02      359.74      6.31 o 
  -1  -7   6      382.69      395.54      7.22 o 
   0  -7   6       73.08       46.87      2.47 o 
   1  -7   6       24.85       16.56      2.25 o 
   2  -7   6        8.26       10.31      1.69 o 
   3  -7   6       83.83      111.82      5.77 o 
  -5  -6   6       24.45       30.82      2.85 o 
  -4  -6   6      347.93      330.72      7.86 o 
  -3  -6   6       87.19       90.50      3.23 o 
  -2  -6   6       84.36       82.20      2.71 o 
  -1  -6   6      319.49      323.57      5.69 o 
   0  -6   6      869.81      961.02     10.94 o 
   1  -6   6      190.11      190.55      4.09 o 
   2  -6   6      442.23      386.78      7.17 o 
   3  -6   6       13.01        4.63      1.48 o 
   4  -6   6      249.09      232.36      6.86 o 
  -5  -5   6       12.48       12.54      2.37 o 
  -4  -5   6      193.16      187.90      5.67 o 
  -3  -5   6       77.65       75.22      3.44 o 
  -2  -5   6      210.05      201.45      4.44 o 
  -1  -5   6      558.84      568.33      6.70 o 
   0  -5   6       59.72       56.90      1.90 o 
   1  -5   6      336.65      351.51      5.47 o 
   2  -5   6      522.28      591.57      8.91 o 
   3  -5   6      507.83      532.40     13.40 o 
   4  -5   6     1019.58      902.58     14.73 o 
   5  -5   6        0.26        3.09      1.41 o 
  -6  -4   6        1.50        0.71      1.33 o 
  -5  -4   6      252.75      245.14     10.96 o 
  -4  -4   6        5.04        4.66      1.22 o 
  -3  -4   6      252.68      257.34      4.67 o 
  -2  -4   6       45.48       43.49      1.66 o 
  -1  -4   6      159.09      151.40      2.34 o 
   0  -4   6       96.63      104.30      1.97 o 
   1  -4   6       44.81       47.78      1.39 o 
   2  -4   6       95.31      111.58      2.57 o 
   3  -4   6      507.47      507.82      7.81 o 
   4  -4   6      153.56      210.30      4.41 o 
   5  -4   6      395.81      421.07      8.08 o 
  -6  -3   6       33.28       33.68      2.56 o 
  -5  -3   6      395.75      396.42      7.40 o 
  -4  -3   6        7.75        4.77      1.01 o 
  -3  -3   6      607.94      590.70      7.62 o 
  -2  -3   6        5.97        6.68      0.86 o 
  -1  -3   6      209.31      206.80      2.72 o 
   0  -3   6       16.20       16.53      1.01 o 
   1  -3   6     1300.18     1258.78     10.19 o 
   2  -3   6      155.21      164.71      2.92 o 
   3  -3   6       17.65       20.38      1.65 o 
   4  -3   6      269.42      294.10      5.13 o 
   5  -3   6      308.31      310.33      5.63 o 
   6  -3   6        0.85        5.11      1.30 o 
  -6  -2   6      194.09      194.37      7.00 o 
  -5  -2   6       69.57       75.62      3.49 o 
  -4  -2   6      100.39      102.60      2.99 o 
  -3  -2   6        1.92        2.68      0.88 o 
  -2  -2   6      502.83      469.00      6.14 o 
  -1  -2   6      579.94      566.69      5.04 o 
   0  -2   6       66.28       51.32      1.46 o 
   1  -2   6      100.67       94.21      2.25 o 
   2  -2   6      381.52      372.24      3.78 o 
   3  -2   6      193.06      176.05      3.48 o 
   4  -2   6      144.72      154.75      3.52 o 
   5  -2   6       19.69       14.90      1.48 o 
   6  -2   6        4.09        0.07      1.00 o 
   7  -2   6       19.73       19.66      2.52 o 
  -6  -1   6      709.88      726.20     11.27 o 
  -5  -1   6        2.67        2.08      0.97 o 
  -4  -1   6      178.63      179.48      4.70 o 
  -3  -1   6       39.05       39.67      1.83 o 
  -2  -1   6     1026.74     1058.01     10.62 o 
  -1  -1   6        2.60        7.01      0.72 o 
   0  -1   6      533.09      468.91      4.59 o 
   1  -1   6      191.57      185.71      2.88 o 
   2  -1   6      423.75      381.36      3.77 o 
   3  -1   6      346.02      349.93      4.42 o 
   4  -1   6      168.67      163.85      3.56 o 
   5  -1   6      222.42      217.41      4.87 o 
   6  -1   6      763.71      801.32     11.30 o 
   7  -1   6       18.54       21.05      2.15 o 
  -6   0   6        1.87        2.64      1.33 o 
  -5   0   6      445.05      446.95      7.02 o 
  -4   0   6      375.20      387.01      6.04 o 
  -3   0   6      126.72      113.62      3.41 o 
  -2   0   6      554.31      521.60      6.33 o 
  -1   0   6      441.60      433.68      4.29 o 
   0   0   6      450.51      510.43      4.42 o 
   1   0   6       38.11       31.71      0.94 o 
   2   0   6      123.86       99.17      2.09 o 
   3   0   6      356.16      333.37      4.23 o 
   4   0   6       46.42       43.58      1.72 o 
   5   0   6       63.51       60.83      2.53 o 
   6   0   6       83.57       86.82      4.66 o 
   7   0   6       39.06       44.62      2.61 o 
  -5   1   6      163.26      169.01      4.28 o 
  -4   1   6        4.71        6.09      1.13 o 
  -3   1   6     1362.22     1310.00     14.81 o 
  -2   1   6      111.26      118.75      2.68 o 
  -1   1   6     1467.32     1437.41     12.13 o 
   0   1   6      439.65      406.69      4.89 o 
   1   1   6      605.46      540.86      6.30 o 
   2   1   6       10.16       19.06      0.83 o 
   3   1   6      799.62      819.32      9.23 o 
   4   1   6      125.64      117.71      3.79 o 
   5   1   6      434.45      424.66      5.88 o 
   6   1   6       30.55       28.78      1.95 o 
   7   1   6       13.17       14.58      2.53 o 
  -5   2   6       32.29       32.86      2.40 o 
  -4   2   6      175.85      186.05      4.52 o 
  -3   2   6      207.00      211.15      4.00 o 
  -2   2   6        6.39        6.53      0.89 o 
  -1   2   6      609.07      566.96      7.07 o 
   0   2   6      202.82      221.40      2.65 o 
   1   2   6      456.61      411.81      5.51 o 
   2   2   6      206.77      168.80      2.61 o 
   3   2   6     2349.76     2253.52     22.86 o 
   4   2   6      409.38      407.50      5.35 o 
   5   2   6       86.64       94.22      3.81 o 
   6   2   6       27.51       32.21      1.74 o 
   7   2   6      575.17      582.06      9.12 o 
   8   2   6       30.75       25.62      3.33 o 
  -5   3   6        3.69        3.15      1.52 o 
  -4   3   6      491.97      506.00      8.15 o 
  -3   3   6       65.70       63.43      2.28 o 
  -2   3   6      274.42      270.48      5.06 o 
  -1   3   6       16.33       11.72      1.04 o 
   0   3   6      352.77      350.91      4.85 o 
   1   3   6        1.05        0.34      0.56 o 
   2   3   6      260.03      271.71      3.90 o 
   3   3   6       82.28       82.18      1.86 o 
   4   3   6      491.46      419.88      5.71 o 
   5   3   6      178.88      148.76      3.28 o 
   6   3   6      287.05      284.28      4.94 o 
   7   3   6       14.35       20.29      1.89 o 
   8   3   6      203.13      202.23      8.97 o 
  -4   4   6      155.22      169.87      5.78 o 
  -3   4   6       16.04       20.29      1.88 o 
  -2   4   6      552.55      533.94      8.01 o 
  -1   4   6       50.98       39.40      1.99 o 
   0   4   6      543.51      517.25      6.42 o 
   1   4   6      368.25      404.75      5.22 o 
   2   4   6     1043.32     1018.42     10.17 o 
   3   4   6      302.43      310.47      4.40 o 
   4   4   6       78.13       81.04      3.44 o 
   5   4   6        5.93        4.61      0.97 o 
   6   4   6      119.30      103.60      3.21 o 
   7   4   6       17.34       12.26      1.57 o 
   8   4   6      431.19      432.59     11.56 o 
  -4   5   6       69.21       70.86      3.78 o 
  -3   5   6      147.55      141.73      4.86 o 
  -2   5   6       96.49      109.25      3.36 o 
  -1   5   6      105.60      122.20      3.79 o 
   0   5   6      182.97      163.69      3.32 o 
   1   5   6     1533.88     1440.66     12.37 o 
   2   5   6      284.60      272.91      4.66 o 
   3   5   6      252.24      256.30      4.09 o 
   4   5   6      251.30      243.45      4.70 o 
   5   5   6       42.63       38.56      2.09 o 
   6   5   6        1.89        2.11      0.88 o 
   7   5   6        0.39        2.59      1.29 o 
   8   5   6       44.74       48.86      3.28 o 
  -3   6   6      198.92      207.82      6.24 o 
  -2   6   6        4.97        4.87      1.42 o 
  -1   6   6      278.27      282.78      5.52 o 
   0   6   6       11.91       14.63      1.51 o 
   1   6   6      419.07      466.57      5.57 o 
   2   6   6       20.56       20.10      1.57 o 
   3   6   6      461.12      433.74      5.87 o 
   4   6   6        0.50       -0.36      0.78 o 
   5   6   6     1092.13     1098.89     13.26 o 
   6   6   6      116.13      113.97      3.67 o 
   7   6   6       99.32      107.85      7.20 o 
  -3   7   6        2.87        1.10      1.43 o 
  -2   7   6      218.50      199.87      5.99 o 
  -1   7   6      209.11      199.47      5.60 o 
   0   7   6       57.36       53.05      2.41 o 
   1   7   6       20.42       18.68      1.68 o 
   2   7   6       60.89       71.45      2.32 o 
   3   7   6      119.70      145.53      3.81 o 
   4   7   6       57.75       62.87      2.56 o 
   5   7   6      102.20      100.18      4.42 o 
   6   7   6       22.12       22.44      4.32 o 
   7   7   6      340.97      340.47     10.14 o 
  -2   8   6      301.00      346.08     10.74 o 
  -1   8   6       56.06       48.21      3.95 o 
   0   8   6      463.20      454.96     11.79 o 
   1   8   6        5.72        6.55      1.57 o 
   2   8   6      265.17      269.49      5.60 o 
   3   8   6      103.20      102.20      3.37 o 
   4   8   6      369.57      399.84      9.50 o 
   5   8   6        4.49        9.65      1.78 o 
   6   8   6      257.18      250.94      8.43 o 
   7   8   6        8.82        9.79      2.46 o 
  -1   9   6      163.66      188.99     12.45 o 
   0   9   6       99.42      128.66      6.34 o 
   1   9   6       11.94        6.04      2.13 o 
   2   9   6      293.85      307.27      6.30 o 
   3   9   6      146.41      146.22      4.27 o 
   4   9   6      229.48      242.06      6.82 o 
   5   9   6       32.72       32.74      3.35 o 
   6   9   6      308.06      319.71     10.65 o 
   1  10   6      221.43      228.89      8.58 o 
   2  10   6       13.87       15.91      2.97 o 
   3  10   6      154.92      158.88      4.67 o 
   4  10   6       30.64       35.63      2.80 o 
   5  10   6      133.05      137.91     10.65 o 
  -2  -8   7      171.99      191.90      5.82 o 
  -1  -8   7      148.73      162.31      5.59 o 
   0  -8   7      123.44      113.59      4.11 o 
   1  -8   7        1.26        1.86      1.86 o 
  -4  -7   7        1.59       -0.33      1.09 o 
  -3  -7   7       36.27       36.30      2.96 o 
  -2  -7   7      122.16      132.39      4.16 o 
  -1  -7   7      544.32      524.29      8.77 o 
   0  -7   7       29.61       42.15      4.32 o 
   1  -7   7      250.00      277.56      5.45 o 
   2  -7   7       21.64       15.11      1.97 o 
  -4  -6   7        4.73        3.10      1.57 o 
  -3  -6   7       72.54       78.41      4.76 o 
  -2  -6   7       82.07       83.65      2.84 o 
  -1  -6   7       87.46       92.99      3.27 o 
   0  -6   7      291.34      313.48      6.14 o 
   1  -6   7      229.77      228.32      5.07 o 
   2  -6   7        0.84        2.97      1.29 o 
   3  -6   7      418.70      487.69     10.14 o 
   4  -6   7        5.80        1.91      4.01 o 
  -5  -5   7        4.35        4.63      1.70 o 
  -4  -5   7      293.34      285.21      7.37 o 
  -3  -5   7       49.18       47.78      2.92 o 
  -2  -5   7      312.48      319.60      5.41 o 
  -1  -5   7       11.11       14.41      1.26 o 
   0  -5   7      686.00      690.34      7.73 o 
   1  -5   7       36.41       30.07      1.63 o 
   2  -5   7       96.92      112.39      3.61 o 
   3  -5   7       73.19       80.10      4.84 o 
   4  -5   7      196.89      239.23      5.82 o 
  -5  -4   7        0.92        0.68      1.27 o 
  -4  -4   7      216.18      199.39      5.10 o 
  -3  -4   7       91.66       91.58      3.31 o 
  -2  -4   7      299.19      283.09      6.73 o 
  -1  -4   7       28.41       24.70      1.38 o 
   0  -4   7      463.17      473.47      5.25 o 
   1  -4   7        0.41        1.28      0.61 o 
   2  -4   7     1038.82     1025.08     11.76 o 
   3  -4   7       97.18       93.84      5.21 o 
   4  -4   7      115.95       97.88      3.13 o 
   5  -4   7        1.38        2.85      1.15 o 
  -5  -3   7      216.72      215.06      5.45 o 
  -4  -3   7       27.77       33.06      1.97 o 
  -3  -3   7      369.29      398.02      6.15 o 
  -2  -3   7        3.67        3.48      0.91 o 
  -1  -3   7       89.01       87.28      1.84 o 
   0  -3   7       37.94       41.44      1.51 o 
   1  -3   7      268.80      302.15      3.83 o 
   2  -3   7       18.18       20.74      1.28 o 
   3  -3   7       47.72       45.08      1.99 o 
   4  -3   7      661.39      682.99      8.81 o 
   5  -3   7       55.63       51.71      2.41 o 
   6  -3   7        1.08        0.79      1.04 o 
  -5  -2   7      384.80      393.40      6.82 o 
  -4  -2   7       28.31       27.69      2.96 o 
  -3  -2   7      514.17      492.47      7.36 o 
  -2  -2   7        6.12        9.17      1.26 o 
  -1  -2   7      748.56      802.06      6.76 o 
   0  -2   7       48.82       46.33      1.52 o 
   1  -2   7     1016.73      985.45      9.15 o 
   2  -2   7        4.31        4.54      0.78 o 
   3  -2   7      296.71      307.95      4.97 o 
   4  -2   7      382.06      371.71      5.89 o 
   5  -2   7      208.99      206.84      6.91 o 
   6  -2   7      125.36      131.75      4.19 o 
  -5  -1   7      134.77      146.31      3.97 o 
  -4  -1   7      508.82      535.11      7.69 o 
  -3  -1   7       11.27       12.25      1.30 o 
  -2  -1   7      723.43      684.84      9.10 o 
  -1  -1   7      735.11      680.39      7.01 o 
   0  -1   7      319.09      363.14      4.35 o 
   1  -1   7      664.51      707.91      6.45 o 
   2  -1   7      305.32      308.49      3.46 o 
   3  -1   7      326.14      294.86      4.18 o 
   4  -1   7       40.73       43.83      1.93 o 
   5  -1   7      331.80      352.35      6.49 o 
   6  -1   7       42.61       50.80      2.65 o 
   7  -1   7       62.88       60.54      3.05 o 
  -5   0   7       62.97       62.29      2.65 o 
  -4   0   7       31.26       30.69      2.06 o 
  -3   0   7        6.03        3.34      1.02 o 
  -2   0   7     1681.43     1724.59     16.17 o 
  -1   0   7       52.66       59.50      2.08 o 
   0   0   7     1377.80     1347.96      9.86 o 
   1   0   7       24.06       17.81      0.87 o 
   2   0   7     1629.27     1737.57     13.15 o 
   3   0   7       14.46       20.96      1.29 o 
   4   0   7      366.31      351.34      5.19 o 
   5   0   7      195.02      178.83      4.35 o 
   6   0   7      338.53      342.25      6.61 o 
   7   0   7        8.24        9.32      1.60 o 
  -5   1   7       16.75       21.41      1.87 o 
  -4   1   7        4.78        3.29      1.07 o 
  -3   1   7      220.93      223.97      5.18 o 
  -2   1   7       40.16       37.42      1.71 o 
  -1   1   7      352.43      361.05      4.56 o 
   0   1   7      957.58      974.04      8.90 o 
   1   1   7        5.55        1.54      0.43 o 
   2   1   7      452.94      415.14      4.85 o 
   3   1   7       28.94       25.92      1.57 o 
   4   1   7     1218.80     1215.94     13.85 o 
   5   1   7        0.48        1.06      0.83 o 
   6   1   7      403.86      383.58      8.16 o 
   7   1   7       39.27       34.14      4.62 o 
  -5   2   7      117.13      141.97      5.29 o 
  -4   2   7       64.91       64.17      3.36 o 
  -3   2   7      183.90      174.81      5.07 o 
  -2   2   7       11.33       10.86      1.37 o 
  -1   2   7     1082.94     1050.84     10.96 o 
   0   2   7       12.25       11.26      1.11 o 
   1   2   7      700.70      674.29      7.39 o 
   2   2   7        1.92        1.11      0.54 o 
   3   2   7      822.47      860.81      9.39 o 
   4   2   7      246.32      235.02      4.17 o 
   5   2   7       55.00       49.64      2.25 o 
   6   2   7      118.90      110.98      3.68 o 
   7   2   7       64.66       69.84      3.61 o 
  -4   3   7      105.71      119.10      5.60 o 
  -3   3   7      358.02      394.19      7.06 o 
  -2   3   7        8.56        5.21      1.18 o 
  -1   3   7       64.91       57.56      2.37 o 
   0   3   7       71.98       81.17      2.34 o 
   1   3   7      963.56      927.62      9.51 o 
   2   3   7        0.48        0.69      0.60 o 
   3   3   7     1875.80     1802.33     16.74 o 
   4   3   7       76.04       86.09      3.46 o 
   5   3   7      379.17      383.93      7.28 o 
   6   3   7       21.54       19.66      1.58 o 
   7   3   7      290.51      282.08      6.06 o 
  -4   4   7       54.61       51.56      8.97 o 
  -3   4   7       18.00       19.36      1.96 o 
  -2   4   7      133.66      127.55      3.69 o 
  -1   4   7        3.63        0.88      0.90 o 
   0   4   7      218.21      212.34      3.90 o 
   1   4   7        4.89        4.33      0.81 o 
   2   4   7      442.97      449.59      7.97 o 
   3   4   7      301.56      312.28      4.64 o 
   4   4   7      292.49      270.67      4.58 o 
   5   4   7      252.31      237.37      5.51 o 
   6   4   7       32.35       36.98      1.92 o 
   7   4   7      129.20      134.14      3.56 o 
  -3   5   7      140.67      128.44      4.83 o 
  -2   5   7      118.46      122.76      3.75 o 
  -1   5   7      100.69      107.98      3.39 o 
   0   5   7      197.75      209.78      4.04 o 
   1   5   7       37.45       50.81      1.95 o 
   2   5   7      744.83      733.69      8.36 o 
   3   5   7      165.40      172.18      3.40 o 
   4   5   7      211.92      224.68      6.15 o 
   5   5   7       39.89       39.28      2.79 o 
   6   5   7      374.56      344.02      6.05 o 
   7   5   7        0.75        0.49      1.10 o 
  -3   6   7      118.91      122.47      4.99 o 
  -2   6   7      290.76      300.69      7.38 o 
  -1   6   7      516.61      468.75      7.73 o 
   0   6   7        5.27        6.86      1.23 o 
   1   6   7      184.39      189.01      3.77 o 
   2   6   7      255.05      271.39      4.56 o 
   3   6   7        1.12        2.19      0.83 o 
   4   6   7       89.99       92.46      3.02 o 
   5   6   7       43.47       46.43      2.36 o 
   6   6   7       87.09       84.12      3.16 o 
   7   6   7       13.98       15.98      2.10 o 
  -2   7   7       59.95       59.48      3.48 o 
  -1   7   7      248.33      260.19      8.59 o 
   0   7   7      133.07      122.58      4.11 o 
   1   7   7      900.09      889.97     10.17 o 
   2   7   7       12.33       14.17      1.22 o 
   3   7   7      175.02      168.74      3.62 o 
   4   7   7       12.00       14.37      1.53 o 
   5   7   7      318.68      346.23      7.67 o 
   6   7   7       59.87       69.04      4.09 o 
   7   7   7      143.50      141.57      6.41 o 
  -1   8   7      108.05      105.90      5.74 o 
   0   8   7      119.95      113.66      7.28 o 
   1   8   7        5.18        9.11      1.73 o 
   2   8   7       74.38       75.20      3.57 o 
   3   8   7      479.22      507.53      8.27 o 
   4   8   7        0.53       -0.19      1.45 o 
   5   8   7      102.01       86.41      4.45 o 
   6   8   7       51.26       53.78      4.25 o 
   0   9   7       62.08       53.26      4.40 o 
   1   9   7        6.51        3.07      1.52 o 
   2   9   7      127.71      128.11      4.84 o 
   3   9   7       17.04       21.08      2.10 o 
   4   9   7      273.62      300.17      9.51 o 
   5   9   7       23.40       31.51      2.68 o 
   6   9   7       52.90       53.96      4.33 o 
   2  10   7       51.65       49.52      3.39 o 
   3  10   7       61.70       62.07      3.11 o 
   4  10   7      144.80      147.27      7.90 o 
  -2  -7   8      216.98      236.29      8.30 o 
  -1  -7   8       95.34      108.68      3.90 o 
   0  -7   8      261.86      247.06      6.78 o 
   1  -7   8        9.31       19.19      2.47 o 
  -3  -6   8       19.10       19.04      3.84 o 
  -2  -6   8        0.31       -0.35      1.03 o 
  -1  -6   8      188.81      198.53      5.03 o 
   0  -6   8       91.41      103.20      3.56 o 
   1  -6   8       95.11      108.67      3.71 o 
   2  -6   8       26.40       27.27      3.24 o 
   3  -6   8       87.92       73.84      3.94 o 
  -4  -5   8        0.62       -0.90      1.17 o 
  -3  -5   8      284.00      277.78      6.52 o 
  -2  -5   8        0.97        1.09      1.05 o 
  -1  -5   8      259.72      278.46      5.09 o 
   0  -5   8       26.93       31.37      2.31 o 
   1  -5   8       41.07       40.60      2.06 o 
   2  -5   8        0.51       -0.01      1.02 o 
   3  -5   8      184.77      201.05      6.08 o 
   4  -5   8        1.64        1.26      1.19 o 
  -4  -4   8      182.99      187.77      5.19 o 
  -3  -4   8      279.62      298.68      6.34 o 
  -2  -4   8      211.00      221.50      5.14 o 
  -1  -4   8       65.99       64.22      2.10 o 
   0  -4   8       82.74       92.77      2.20 o 
   1  -4   8      190.13      218.65      3.49 o 
   2  -4   8        1.23        1.52      0.84 o 
   3  -4   8        2.82        3.41      1.00 o 
   4  -4   8      153.31      145.33      3.85 o 
   5  -4   8       16.71       22.42      1.99 o 
  -5  -3   8       15.59       12.83      1.68 o 
  -4  -3   8      496.71      475.57      7.53 o 
  -3  -3   8      121.59      110.42      3.22 o 
  -2  -3   8      573.86      580.03      7.81 o 
  -1  -3   8        4.37        3.60      0.88 o 
   0  -3   8      628.19      648.05      7.09 o 
   1  -3   8      126.51      128.00      2.47 o 
   2  -3   8      361.59      377.87      5.69 o 
   3  -3   8       96.21      109.82      3.08 o 
   4  -3   8      333.95      347.83      5.99 o 
   5  -3   8       52.18       58.20      3.10 o 
  -5  -2   8       27.01       33.01      2.29 o 
  -4  -2   8       77.71       80.25      2.96 o 
  -3  -2   8       58.34       59.10      2.98 o 
  -2  -2   8      224.83      215.45      7.77 o 
  -1  -2   8       45.01       37.39      1.55 o 
   0  -2   8      306.08      308.13      3.94 o 
   1  -2   8      178.85      191.73      3.43 o 
   2  -2   8      539.38      536.44      5.77 o 
   3  -2   8       91.17       84.65      2.61 o 
   4  -2   8      254.08      251.53      4.81 o 
   5  -2   8      168.10      174.39      4.57 o 
   6  -2   8       84.86       89.20      3.78 o 
  -5  -1   8      595.18      600.55      9.04 o 
  -4  -1   8        5.23        2.66      1.11 o 
  -3  -1   8      193.42      192.76      4.18 o 
  -2  -1   8       12.79       18.79      1.89 o 
  -1  -1   8      405.71      430.44      5.38 o 
   0  -1   8       28.08       27.68      1.22 o 
   1  -1   8      569.03      542.16      5.22 o 
   2  -1   8      165.28      178.21      3.79 o 
   3  -1   8      273.34      305.58      5.29 o 
   4  -1   8        8.18        5.77      1.17 o 
   5  -1   8      164.06      156.75      5.11 o 
   6  -1   8       55.15       49.67      3.15 o 
  -5   0   8        0.49        1.05      1.26 o 
  -4   0   8      196.49      200.24      5.57 o 
  -3   0   8      198.54      209.57      4.82 o 
  -2   0   8       92.41       81.15      2.83 o 
  -1   0   8     1021.37      992.01      9.57 o 
   0   0   8      130.72      144.22      3.09 o 
   1   0   8      463.79      483.56      5.63 o 
   2   0   8      338.42      346.49      5.21 o 
   3   0   8      375.59      356.49      6.00 o 
   4   0   8       19.06       15.16      1.85 o 
   5   0   8      323.51      339.58     13.15 o 
   6   0   8       43.77       42.05      5.09 o 
   7   0   8       55.21       46.37      3.24 o 
  -4   1   8      301.58      314.19      6.72 o 
  -3   1   8      568.23      567.45     10.39 o 
  -2   1   8       21.26       25.94      1.87 o 
  -1   1   8      299.05      295.73      4.88 o 
   0   1   8      370.39      328.36      5.00 o 
   1   1   8      248.36      232.63      3.54 o 
   2   1   8      755.98      779.50      7.85 o 
   3   1   8      170.21      185.36      4.48 o 
   4   1   8      415.50      439.04      7.64 o 
   5   1   8      146.26      140.49      4.32 o 
   6   1   8      309.37      312.50     10.15 o 
   7   1   8       61.01       64.44      3.57 o 
  -4   2   8      180.94      180.63      5.85 o 
  -3   2   8       58.32       74.44      3.53 o 
  -2   2   8      657.75      687.74      9.75 o 
  -1   2   8      545.31      543.83      7.19 o 
   0   2   8        7.54        8.52      1.07 o 
   1   2   8        5.29        4.70      0.96 o 
   2   2   8       69.36       55.19      1.74 o 
   3   2   8      159.97      149.63      3.29 o 
   4   2   8     1066.99     1085.97     11.72 o 
   5   2   8       58.44       67.15      2.42 o 
   6   2   8      448.23      447.70      9.05 o 
   7   2   8       23.80       21.12      3.54 o 
  -4   3   8       38.25       35.60      2.88 o 
  -3   3   8      320.30      285.75     11.76 o 
  -2   3   8       15.75       15.95      1.68 o 
  -1   3   8      392.41      425.15      7.04 o 
   0   3   8      699.57      695.75      8.37 o 
   1   3   8      264.04      259.81      4.90 o 
   2   3   8      426.12      418.68      5.65 o 
   3   3   8      114.18      122.30      2.98 o 
   4   3   8      158.82      135.80      4.82 o 
   5   3   8       87.19       85.20      2.94 o 
   6   3   8       58.59       62.51      2.62 o 
   7   3   8      148.20      155.74      4.56 o 
  -3   4   8      716.89      753.92     17.21 o 
  -2   4   8        0.74        0.63      1.55 o 
  -1   4   8      149.47      133.09      3.80 o 
   0   4   8        4.36        4.36      0.95 o 
   1   4   8     1031.57     1042.10     11.17 o 
   2   4   8      247.05      258.53      4.32 o 
   3   4   8       61.31       70.60      2.62 o 
   4   4   8       19.40       15.72      1.61 o 
   5   4   8       95.80      105.52      3.00 o 
   6   4   8       43.63       47.47      2.24 o 
   7   4   8      197.05      197.41      4.52 o 
  -3   5   8       93.96       93.89      4.39 o 
  -2   5   8      143.02      149.44      4.36 o 
  -1   5   8      242.97      254.54      5.53 o 
   0   5   8       19.65       18.37      1.52 o 
   1   5   8       68.74       54.68      2.15 o 
   2   5   8       71.55       70.64      2.30 o 
   3   5   8      562.58      588.81      8.47 o 
   4   5   8      318.45      327.94      6.00 o 
   5   5   8       36.56       36.48      2.12 o 
   6   5   8        0.83        1.53      0.98 o 
   7   5   8       50.45       56.02      2.54 o 
  -2   6   8      385.60      359.48      8.40 o 
  -1   6   8        4.08        3.15      1.43 o 
   0   6   8      254.26      270.71     10.23 o 
   1   6   8      324.06      328.54      5.40 o 
   2   6   8      398.04      404.04      6.78 o 
   3   6   8      124.44      145.41      3.33 o 
   4   6   8        2.94        3.33      1.11 o 
   5   6   8      104.73      107.56      3.49 o 
   6   6   8      395.14      382.61      7.14 o 
   7   6   8        3.22        2.31      1.15 o 
  -1   7   8       42.90       39.90      2.47 o 
   0   7   8      247.65      220.28      6.02 o 
   1   7   8      103.50       90.38      2.83 o 
   2   7   8      524.32      557.64      7.53 o 
   3   7   8      127.39      141.71      3.47 o 
   4   7   8       42.96       44.57      2.40 o 
   5   7   8       10.96       14.95      1.70 o 
   6   7   8       29.87       29.58      2.18 o 
   7   7   8        1.27        3.16      2.74 o 
   0   8   8       22.88       29.38      2.71 o 
   1   8   8      180.53      179.35      5.66 o 
   2   8   8       85.47       69.71      4.89 o 
   3   8   8      113.83       98.72      3.44 o 
   4   8   8      144.78      152.46      8.17 o 
   5   8   8      477.16      507.14     10.14 o 
   6   8   8       37.33       41.82      3.04 o 
   1   9   8       33.94       29.41      2.85 o 
   2   9   8       18.39       15.43      2.22 o 
   3   9   8      217.63      250.68      6.86 o 
   4   9   8       73.01       54.56      3.31 o 
   5   9   8       71.78       64.41      3.65 o 
  -2  -6   9      238.33      227.82      5.77 o 
  -1  -6   9        1.09        1.62      1.46 o 
   0  -6   9      186.44      184.40      4.90 o 
   1  -6   9       32.35       31.73      3.90 o 
   2  -6   9      149.80      180.89      5.79 o 
  -3  -5   9      125.78      119.52      4.38 o 
  -2  -5   9       37.15       32.73      2.34 o 
  -1  -5   9      284.71      290.47      6.14 o 
   0  -5   9      220.75      244.03      5.43 o 
   1  -5   9       11.32       10.86      1.71 o 
   2  -5   9       59.94       61.20      2.98 o 
   3  -5   9       19.19       14.26      1.89 o 
  -3  -4   9      384.29      354.83      7.29 o 
  -2  -4   9        3.92        2.57      1.20 o 
  -1  -4   9      488.06      477.79      7.96 o 
   0  -4   9        7.10        4.91      1.09 o 
   1  -4   9      413.04      422.18      6.39 o 
   2  -4   9        1.66        2.40      1.15 o 
   3  -4   9      258.30      276.49      8.22 o 
   4  -4   9       39.47       42.18      2.72 o 
  -4  -3   9        1.93        0.63      1.07 o 
  -3  -3   9       43.20       46.28      2.29 o 
  -2  -3   9      238.66      240.77      4.83 o 
  -1  -3   9       98.89       92.60      2.76 o 
   0  -3   9       38.11       37.13      1.54 o 
   1  -3   9      365.59      348.33      4.53 o 
   2  -3   9        2.30        1.80      0.84 o 
   3  -3   9      186.50      187.48      4.16 o 
   4  -3   9       15.52       17.68      1.92 o 
   5  -3   9      306.13      323.28      6.96 o 
  -4  -2   9      315.09      306.43      6.02 o 
  -3  -2   9       76.26       75.87      2.81 o 
  -2  -2   9      248.81      249.59      5.33 o 
  -1  -2   9      142.84      124.78      3.12 o 
   0  -2   9      631.91      632.30      7.66 o 
   1  -2   9      132.99      126.38      2.55 o 
   2  -2   9      550.96      548.59      6.59 o 
   3  -2   9       16.44        9.62      1.41 o 
   4  -2   9      311.24      308.66      6.34 o 
   5  -2   9       22.25       16.13      1.91 o 
  -4  -1   9       26.66       19.85      2.56 o 
  -3  -1   9        9.81       10.34      1.61 o 
  -2  -1   9      210.96      201.82      6.94 o 
  -1  -1   9       22.00       18.80      1.71 o 
   0  -1   9      184.10      198.68      3.54 o 
   1  -1   9        1.50        5.03      0.76 o 
   2  -1   9     1029.32     1016.96     12.66 o 
   3  -1   9       68.80       67.34      2.37 o 
   4  -1   9      557.41      544.01     10.76 o 
   5  -1   9        3.29        2.01      1.33 o 
   6  -1   9      345.86      338.39      8.32 o 
  -4   0   9       68.11       75.09      4.08 o 
  -3   0   9        0.81        0.28      1.08 o 
  -2   0   9      551.45      545.96     10.10 o 
  -1   0   9      204.66      212.85      4.81 o 
   0   0   9        0.66        1.07      0.75 o 
   1   0   9      328.10      303.57      5.00 o 
   2   0   9       87.13       88.00      3.65 o 
   3   0   9      129.93      151.37      4.45 o 
   4   0   9       19.48       20.30      1.74 o 
   5   0   9      141.94      150.70      5.02 o 
   6   0   9      335.14      341.51      9.98 o 
  -4   1   9      123.91      119.26      4.24 o 
  -3   1   9      110.23      119.50      4.63 o 
  -2   1   9      309.66      329.03      7.43 o 
  -1   1   9      199.47      187.37      4.00 o 
   0   1   9      699.42      665.71      8.24 o 
   1   1   9      105.68      112.24      3.21 o 
   2   1   9        5.89        8.41      1.08 o 
   3   1   9      537.50      506.55      6.99 o 
   4   1   9      128.44      128.23      3.30 o 
   5   1   9      214.88      225.50      6.12 o 
   6   1   9       49.35       50.14      3.87 o 
  -3   2   9       50.49       39.19      2.88 o 
  -2   2   9      401.62      383.64      8.20 o 
  -1   2   9      298.09      308.22      5.30 o 
   0   2   9     1638.52     1598.40     15.79 o 
   1   2   9       22.89       27.33      3.02 o 
   2   2   9      205.54      184.30      3.85 o 
   3   2   9        6.79        9.27      2.34 o 
   4   2   9        3.58        2.86      0.88 o 
   5   2   9      241.58      227.15      4.60 o 
   6   2   9       29.85       25.42      2.02 o 
   7   2   9      107.62      105.36      6.29 o 
  -3   3   9       45.15       48.38      3.22 o 
  -2   3   9      167.55      171.38      4.61 o 
  -1   3   9       43.62       31.89      2.11 o 
   0   3   9      499.24      472.85      6.81 o 
   1   3   9       24.29       24.81      1.76 o 
   2   3   9     1518.94     1523.46     16.84 o 
   3   3   9      113.58      121.20      3.47 o 
   4   3   9       87.81       91.21      2.79 o 
   5   3   9       28.53       28.39      1.78 o 
   6   3   9       59.43       63.62      2.94 o 
   7   3   9       44.59       44.04      2.76 o 
  -3   4   9      381.55      351.47      8.48 o 
  -2   4   9       84.95       89.31      3.45 o 
  -1   4   9      104.79      117.56      3.77 o 
   0   4   9      111.04      117.57      3.22 o 
   1   4   9      148.97      124.17      3.39 o 
   2   4   9       11.19       16.83      1.60 o 
   3   4   9      121.90      128.60      3.64 o 
   4   4   9     1700.05     1691.20     18.81 o 
   5   4   9       52.22       55.93      2.36 o 
   6   4   9        6.75        4.22      1.10 o 
   7   4   9       13.09        9.74      1.54 o 
  -2   5   9       34.43       23.72      2.18 o 
  -1   5   9      320.18      283.16      7.10 o 
   0   5   9       76.44       73.32      2.61 o 
   1   5   9      704.61      724.46      9.98 o 
   2   5   9       10.19       11.82      1.39 o 
   3   5   9      518.18      469.09      8.58 o 
   4   5   9       34.97       41.80      2.31 o 
   5   5   9      207.86      217.72      5.14 o 
   6   5   9      131.18      116.63      5.33 o 
   7   5   9        4.77        3.95      1.13 o 
  -1   6   9       29.90       38.90      2.52 o 
   0   6   9       60.19       44.16      2.85 o 
   1   6   9      377.23      338.71      5.74 o 
   2   6   9      351.06      329.66      6.25 o 
   3   6   9      643.89      685.56      9.86 o 
   4   6   9       32.40       34.70      2.20 o 
   5   6   9      322.98      313.18      6.35 o 
   6   6   9       68.98       69.38      3.08 o 
  -1   7   9        0.53        0.09      1.21 o 
   0   7   9       54.78       73.33      3.17 o 
   1   7   9        1.06        2.43      1.05 o 
   2   7   9      515.78      456.26      6.90 o 
   3   7   9       13.24        5.98      1.56 o 
   4   7   9      148.41      143.70      5.05 o 
   5   7   9      229.64      256.47      5.81 o 
   6   7   9      285.85      298.89      6.44 o 
   1   8   9       15.61        9.05      1.88 o 
   2   8   9      143.16      179.63      5.71 o 
   3   8   9       31.85       17.74      2.91 o 
   4   8   9      131.34      121.87      4.74 o 
   5   8   9        2.34       -0.07      1.41 o 
   3   9   9       69.94       54.95      4.32 o 
  -1  -5  10       62.92       66.03      3.53 o 
   0  -5  10      353.70      391.92     10.44 o 
   1  -5  10       31.03       37.95      3.89 o 
   2  -5  10      116.06      106.79      3.87 o 
  -2  -4  10      132.64      128.83      4.25 o 
  -1  -4  10      150.55      158.65      4.53 o 
   0  -4  10      319.64      334.49      7.47 o 
   1  -4  10       73.86       76.21      3.57 o 
   2  -4  10      153.37      161.20      4.56 o 
   3  -4  10       10.00        8.15      1.85 o 
  -3  -3  10      306.31      282.66      6.56 o 
  -2  -3  10        4.78        0.54      1.11 o 
  -1  -3  10       14.24       28.79      2.33 o 
   0  -3  10        5.37        4.23      1.14 o 
   1  -3  10      290.11      301.36      5.85 o 
   2  -3  10       36.25       33.50      2.19 o 
   3  -3  10      335.80      346.62      7.28 o 
   4  -3  10      122.01      120.38      4.11 o 
  -3  -2  10      209.91      212.07      5.97 o 
  -2  -2  10       25.06       27.30      2.52 o 
  -1  -2  10      151.23      146.98      4.11 o 
   0  -2  10       98.98       91.64      3.00 o 
   1  -2  10       40.02       56.61      2.55 o 
   2  -2  10        0.88        0.10      0.82 o 
   3  -2  10      124.94      127.63      4.11 o 
   4  -2  10       70.23       66.71      3.01 o 
   5  -2  10      462.42      460.12     12.45 o 
  -3  -1  10       49.84       47.06      4.66 o 
  -2  -1  10      212.82      231.61      8.79 o 
  -1  -1  10        6.81        4.44      1.21 o 
   0  -1  10       87.97       92.27      2.81 o 
   1  -1  10      199.29      171.78      3.88 o 
   2  -1  10       38.21       45.54      2.48 o 
   3  -1  10       27.43       21.82      1.86 o 
   4  -1  10       67.78       69.35      3.44 o 
   5  -1  10       21.29       20.55      2.45 o 
  -3   0  10       10.97       10.38      2.15 o 
  -2   0  10      398.28      412.08      8.89 o 
  -1   0  10        1.99        0.50      0.97 o 
   0   0  10      164.43      194.55      4.13 o 
   1   0  10        0.40        1.70      0.84 o 
   2   0  10      522.13      521.31     12.99 o 
   3   0  10       89.29       75.66      2.59 o 
   4   0  10       90.02       96.15      3.97 o 
   5   0  10       48.88       54.39      3.32 o 
   6   0  10      138.42      128.66      5.14 o 
  -3   1  10       42.01       33.95      2.90 o 
  -2   1  10       47.74       42.28      2.92 o 
  -1   1  10      223.43      228.54      4.66 o 
   0   1  10      292.42      288.26      5.13 o 
   1   1  10       33.68       33.26      2.41 o 
   2   1  10       39.38       45.65      2.26 o 
   3   1  10       35.31       45.99      2.10 o 
   4   1  10        4.80        5.80      1.14 o 
   5   1  10       67.17       67.26      3.06 o 
   6   1  10      175.69      162.42      5.60 o 
  -3   2  10      135.28      153.77      5.52 o 
  -2   2  10        1.31        0.41      1.17 o 
  -1   2  10      846.51      811.99     10.17 o 
   0   2  10       89.11       85.85      3.12 o 
   1   2  10      205.22      213.63      4.81 o 
   2   2  10      187.52      178.14      5.15 o 
   3   2  10      176.38      165.25      3.80 o 
   4   2  10      232.50      212.58      4.49 o 
   5   2  10       14.82       18.37      1.72 o 
   6   2  10        4.18        6.45      1.49 o 
  -2   3  10      109.25       99.68      4.38 o 
  -1   3  10      350.69      388.16      7.25 o 
   0   3  10      100.08       97.07      2.99 o 
   1   3  10      603.99      585.38      7.92 o 
   2   3  10      107.39      113.96      4.09 o 
   3   3  10      191.13      202.75      4.74 o 
   4   3  10      346.61      328.42      5.74 o 
   5   3  10       77.15       69.19      2.69 o 
   6   3  10       40.07       38.20      2.26 o 
  -2   4  10      166.57      168.06      4.92 o 
  -1   4  10        1.64        1.40      1.18 o 
   0   4  10      458.67      440.93      6.88 o 
   1   4  10       77.24       88.08      2.84 o 
   2   4  10       73.95       72.65      3.36 o 
   3   4  10      338.22      322.37      7.86 o 
   4   4  10      659.43      685.98     14.55 o 
   5   4  10      104.28      106.98      3.65 o 
   6   4  10      413.14      403.04      6.94 o 
  -1   5  10       10.66       14.07      1.85 o 
   0   5  10      123.05      113.22      3.39 o 
   1   5  10       14.50        7.49      1.28 o 
   2   5  10      164.07      157.60      8.40 o 
   3   5  10       17.13       18.45      2.13 o 
   4   5  10      351.11      344.64      6.67 o 
   5   5  10      285.23      273.21      6.03 o 
   6   5  10       80.13       92.55      3.61 o 
  -1   6  10       48.53       47.09      3.12 o 
   0   6  10       23.28       31.28      2.27 o 
   1   6  10       87.57       97.07      3.16 o 
   2   6  10       23.52       23.74      1.82 o 
   3   6  10      112.85       84.17      3.80 o 
   4   6  10      127.50      128.39      4.05 o 
   5   6  10       36.54       40.75      2.47 o 
   6   6  10        2.72        0.91      1.12 o 
   1   7  10      164.67      167.89      4.22 o 
   2   7  10      114.87      119.07      3.48 o 
   3   7  10      161.68      176.24      6.76 o 
   4   7  10        0.35       -0.07      1.17 o 
   5   7  10      136.70      135.58      4.66 o 
   2   8  10      107.93       84.68      5.34 o 
   3   8  10       45.38       42.81      3.95 o 
   4   8  10        9.73       14.50      2.76 o 
  -1  -3  11       59.04       57.74      2.90 o 
   0  -3  11      258.49      266.29      6.69 o 
   1  -3  11       45.64       31.52      3.06 o 
   2  -3  11      130.57      156.38      5.31 o 
   3  -3  11        6.38        4.91      1.48 o 
  -2  -2  11      106.00       99.96      3.92 o 
  -1  -2  11      210.62      218.21      5.35 o 
   0  -2  11        6.57        9.39      1.48 o 
   1  -2  11      284.49      275.31      6.15 o 
   2  -2  11       28.05       27.82      2.28 o 
   3  -2  11        0.84        3.24      1.27 o 
   4  -2  11      118.20      129.21      4.98 o 
  -2  -1  11       35.05       42.33      3.08 o 
  -1  -1  11       75.02       76.65      3.65 o 
   0  -1  11        1.49       -0.31      0.92 o 
   1  -1  11      457.79      477.43      8.07 o 
   2  -1  11        0.55       -0.01      0.90 o 
   3  -1  11      300.44      291.31      7.22 o 
   4  -1  11        0.68        0.17      1.25 o 
  -2   0  11       62.94       51.99      3.41 o 
  -1   0  11       16.97       15.60      2.22 o 
   0   0  11       31.18       31.51      2.60 o 
   1   0  11       63.27       55.30      5.16 o 
   2   0  11      157.49      166.55      4.48 o 
   3   0  11       81.42       95.55      3.09 o 
   4   0  11        3.49        9.55      1.69 o 
   5   0  11      164.05      154.57      5.52 o 
  -2   1  11      311.88      315.01      8.00 o 
  -1   1  11       11.55        6.12      1.43 o 
   0   1  11      331.33      339.68      5.94 o 
   1   1  11       23.28       25.63      2.91 o 
   2   1  11      535.09      516.50      8.59 o 
   3   1  11        7.77        5.02      1.26 o 
   4   1  11      187.74      209.45      4.68 o 
   5   1  11       13.15        7.40      1.50 o 
  -2   2  11        1.23        0.05      1.93 o 
  -1   2  11      153.46      156.93      5.32 o 
   0   2  11      227.16      245.45      5.56 o 
   1   2  11       53.71       58.69      2.39 o 
   2   2  11      463.67      444.28     11.88 o 
   3   2  11      210.25      222.35      5.32 o 
   4   2  11      202.42      189.93      4.40 o 
   5   2  11        2.92        3.84      1.14 o 
  -1   3  11      264.26      270.72      6.22 o 
   0   3  11        1.60        1.29      0.96 o 
   1   3  11      149.65      163.62      3.96 o 
   2   3  11        3.19        1.55      1.22 o 
   3   3  11      383.71      378.65      8.39 o 
   4   3  11       49.83       52.60      2.42 o 
   5   3  11      226.69      265.05      5.42 o 
  -1   4  11      140.99      143.81      4.58 o 
   0   4  11       60.54       55.56      2.51 o 
   1   4  11      116.52      117.85      3.41 o 
   2   4  11        2.12        0.26      1.13 o 
   3   4  11      118.20      129.58      4.70 o 
   4   4  11       18.86       21.52      2.62 o 
   5   4  11      390.59      369.74      7.33 o 
   0   5  11      233.02      231.25      5.21 o 
   1   5  11       55.71       56.59      2.53 o 
   2   5  11      111.34      110.81      3.84 o 
   3   5  11        1.45        2.15      1.36 o 
   4   5  11      362.66      370.13      8.50 o 
   5   5  11       67.07       66.72      3.12 o 
   1   6  11        1.67        5.48      1.75 o 
   2   6  11      114.12      129.93      4.91 o 
   3   6  11        1.73        2.18      1.38 o 
   4   6  11      410.33      413.66     11.67 o 
   5   6  11        4.27        3.91      2.01 o 
   3   7  11       14.12        7.36      1.79 o 
   1  -2  12        0.49        2.97      1.37 o 
   0  -1  12       31.26       34.25      2.76 o 
   1  -1  12       47.42       54.48      3.11 o 
   2  -1  12      185.50      167.60      4.77 o 
   3  -1  12       37.77       35.61      2.90 o 
   0   0  12      150.12      161.43      4.68 o 
   1   0  12      230.00      233.89      5.63 o 
   2   0  12       21.55       25.13      2.21 o 
   3   0  12       87.48      100.33      4.63 o 
   0   1  12       27.82       24.59      2.68 o 
   1   1  12       99.75       95.71      3.63 o 
   2   1  12        0.77       -0.64      1.15 o 
   3   1  12      135.43      142.47      4.50 o 
   4   1  12        1.55        1.23      1.28 o 
   0   2  12      244.72      263.28      5.45 o 
   1   2  12        3.72        2.63      1.28 o 
   2   2  12      313.15      293.43      7.50 o 
   3   2  12       33.33       22.90      2.57 o 
   4   2  12       17.97       21.47      2.30 o 
   0   3  12      206.64      194.47      4.71 o 
   1   3  12       33.01       38.79      2.50 o 
   2   3  12      225.53      259.18     10.67 o 
   3   3  12       68.88       77.40      5.63 o 
   4   3  12      150.32      144.98      6.11 o 
   1   4  12       23.97       16.72      1.96 o 
   2   4  12        7.98        2.92      1.54 o 
   3   4  12      127.36      135.39      6.13 o 
   4   4  12       34.12       39.58      2.96 o 
   2   5  12       12.98       14.94      3.00 o 
   3   5  12       17.12       12.13      2.05 o 
                                                 
